# Supplementary material for: Characterization of the rainbow trout spleen transcriptome and identification of immune-related genes
Source: Front Genet. 2014 Oct 14;5:348. doi: 10.3389/fgene.2014.00348 (PMC4196580; doi:10.3389/fgene.2014.00348)
Supplement: Supplementary file 1 [file Table1.XLSX]

## Sheet: S1
Table S1. Top-Hits for BLASTX search against NR database
Sequence name	Sequence desc.	Sequence length	Hit desc.	Hit ACC	E-Value	Similarity	Score	Alignment length	Positives
contig_2	dna replication licensing factor mcm3	3065	gi|213514208|ref|NP_001133652.1|DNA replication licensing factor MCM3 [Salmo salar] >gi|209154824|gb|ACI33644.1| DNA replication licensing factor MCM3 [Salmo salar]	NP_001133652	0	98	1517.29	813	798
contig_3	PREDICTED: hypothetical protein LOC557772	784	gi|326676757|ref|XP_685984.5|PREDICTED: hypothetical protein LOC557772 [Danio rerio]	XP_685984	1.75425e-26	78	119.398	228	180
contig_5	exocyst complex component 3-like	520	gi|292621433|ref|XP_694193.4|PREDICTED: tumor necrosis factor alpha-induced protein 2-like [Danio rerio]	XP_694193	9.93016e-91	91	293.123	173	159
contig_6	bridging integrator 2	1242	gi|317418562|emb|CBN80600.1|Bridging integrator 2b [Dicentrarchus labrax]	CBN80600	5.69473e-107	65	337.806	433	285
contig_8	ets-related transcription factor elf-2-like	1206	gi|432961102|ref|XP_004086575.1|PREDICTED: ETS-related transcription factor Elf-2-like [Oryzias latipes]	XP_004086575	8.29533e-65	73	226.868	216	158
contig_10	microtubule-actin cross-linking factor 1-like	3899	gi|348534341|ref|XP_003454660.1|PREDICTED: microtubule-actin cross-linking factor 1-like [Oreochromis niloticus]	XP_003454660	2.97413e-85	69	318.546	427	298
contig_11	fish-egg lectin	1163	gi|223647324|gb|ACN10420.1|Fish-egg lectin [Salmo salar] >gi|223673209|gb|ACN12786.1| Fish-egg lectin [Salmo salar]	ACN10420	3.27393e-154	93	446.817	254	238
contig_16	ankyrin repeat domain-containing protein 11	1685	gi|119587136|gb|EAW66732.1|ankyrin repeat domain 11, isoform CRA_b [Homo sapiens]	EAW66732	1.17117e-12	97	80.4925	37	36
contig_17	rab gtpase-activating protein 1-like	2129	gi|410904293|ref|XP_003965626.1|PREDICTED: rab GTPase-activating protein 1-like [Takifugu rubripes]	XP_003965626	0	93	565.844	327	307
contig_18	rab gtpase-activating protein 1-like	851	gi|410904293|ref|XP_003965626.1|PREDICTED: rab GTPase-activating protein 1-like [Takifugu rubripes]	XP_003965626	5.85144e-163	94	477.633	284	267
contig_19	zinc finger mym-type protein 1- partial	2016	gi|449688006|ref|XP_004211612.1|PREDICTED: zinc finger MYM-type protein 1-like, partial [Hydra magnipapillata]	XP_004211612	1.69257e-29	76	90.5077	77	59
contig_20	cb055 protein	2145	gi|259155274|ref|NP_001158878.1|CB055 protein [Salmo salar] >gi|223647808|gb|ACN10662.1| C2orf55 [Salmo salar]	NP_001158878	0	92	1037.71	710	657
contig_21	dna topoisomerase 2-alpha-like	5281	gi|56269784|gb|AAH86970.1|Top2a protein [Danio rerio] >gi|197247280|gb|AAI65253.1| Top2a protein [Danio rerio]	AAH86970	0	89	2167.5	1377	1231
contig_22	autophagy-related protein 3	840	gi|226442850|ref|NP_001139965.1|Autophagy-related protein 3 [Salmo salar] >gi|221220516|gb|ACM08919.1| Autophagy-related protein 3 [Salmo salar]	NP_001139965	4.42495e-107	97	324.709	162	158
contig_23	upf0474 protein c5orf41 homolog	1756	gi|326677925|ref|XP_001920126.3|PREDICTED: UPF0474 protein C5orf41 homolog [Danio rerio]	XP_001920126	4.27023e-138	91	429.869	243	222
contig_24	tumor necrosis factor receptor superfamily member 21	1135	gi|432946646|ref|XP_004083841.1|PREDICTED: tumor necrosis factor receptor superfamily member 21-like [Oryzias latipes]	XP_004083841	8.55635e-85	59	281.952	398	235
contig_25	ras-related c3 botulinum toxin substrate 1 precursor	1723	gi|326666265|ref|XP_003198227.1|PREDICTED: ras-related C3 botulinum toxin substrate 1-like [Danio rerio]	XP_003198227	1.29976e-23	100	107.071	58	58
contig_27	hemoglobin subunit alpha-4	2362	gi|209731594|gb|ACI66666.1|Hemoglobin subunit alpha-4 [Salmo salar] >gi|209732712|gb|ACI67225.1| Hemoglobin subunit alpha-4 [Salmo salar] >gi|209735832|gb|ACI68785.1| Hemoglobin subunit alpha-4 [Salmo salar] >gi|209737464|gb|ACI69601.1| Hemoglobin subunit alpha-4 [Salmo salar] >gi|209738544|gb|ACI70141.1| Hemoglobin subunit alpha-4 [Salmo salar] >gi|209738574|gb|ACI70156.1| Hemoglobin subunit alp…	ACI66666	1.32615e-48	100	177.563	85	85
contig_28	muscleblind-like protein 1-like isoform 2	1260	gi|348501310|ref|XP_003438213.1|PREDICTED: muscleblind-like protein 1-like isoform 4 [Oreochromis niloticus]	XP_003438213	5.21792e-105	83	326.635	239	200
contig_29	thioredoxin reductase 3	1892	gi|317418561|emb|CBN80599.1|Thioredoxin reductase 3 [Dicentrarchus labrax]	CBN80599	0	96	986.867	536	515
contig_31	stress-induced-phosphoprotein 1-like	2237	gi|209149192|gb|ACI32973.1|Stress-induced-phosphoprotein 1 [Salmo salar]	ACI32973	0	99	672.929	328	326
contig_34	ph domain leucine-rich repeat-containing protein phosphatase 1-like	2285	gi|432855612|ref|XP_004068271.1|PREDICTED: PH domain leucine-rich repeat-containing protein phosphatase 1-like [Oryzias latipes]	XP_004068271	7.51003e-125	61	412.535	576	356
contig_35	cation-independent mannose-6-phosphate receptor	2938	gi|88900457|ref|NP_001034716.1|cation-independent mannose-6-phosphate receptor precursor [Danio rerio] >gi|48375054|gb|AAT42194.1| cation-independent mannose 6-phosphate receptor [Danio rerio]	NP_001034716	0	82	1363.98	940	772
contig_36	clathrin heavy chain 1-like	715	gi|47204870|emb|CAF93451.1|unnamed protein product [Tetraodon nigroviridis]	CAF93451	7.45133e-168	98	481.871	238	235
contig_37	senescence-associated protein	744	gi|118392259|ref|XP_001028745.1|hypothetical protein TTHERM_02141640 [Tetrahymena thermophila] >gi|89282373|gb|EAR81082.1| hypothetical protein TTHERM_02141640 [Tetrahymena thermophila SB210]	XP_001028745	1.58011e-64	72	214.927	176	128
contig_38	zinc transporter zip1	2201	gi|209155836|gb|ACI34150.1|Zinc transporter ZIP1 [Salmo salar]	ACI34150	1.21026e-178	98	524.242	304	300
contig_39	nadh dehydrogenase subunit 5	7353	gi|82492297|gb|ABB78035.1|NADH dehydrogenase subunit 5 [Oncorhynchus mykiss] >gi|82492339|gb|ABB78074.1| NADH dehydrogenase subunit 5 [Oncorhynchus mykiss]	ABB78035	0	97	843.573	562	550
contig_41	apoptosis regulator bax-like	2265	gi|225704496|gb|ACO08094.1|Apoptosis regulator BAX, membrane isoform alpha [Oncorhynchus mykiss]	ACO08094	2.21033e-64	91	223.402	130	119
contig_42	inhibitor of nuclear factor kappa-b kinase subunit alpha-like	1379	gi|317419696|emb|CBN81733.1|Inhibitor of nuclear factor kappa-B kinase subunit alpha [Dicentrarchus labrax]	CBN81733	0	97	519.235	273	267
contig_43	inhibitor of nuclear factor kappa-b kinase subunit alpha-like	1791	gi|317419696|emb|CBN81733.1|Inhibitor of nuclear factor kappa-B kinase subunit alpha [Dicentrarchus labrax]	CBN81733	4.50018e-171	96	499.59	265	256
contig_45	s-adenosylmethionine synthase isoform type-2	1003	gi|209153427|gb|ACI33161.1|S-adenosylmethionine synthetase isoform type-2 [Salmo salar] >gi|223648070|gb|ACN10793.1| S-adenosylmethionine synthetase isoform type-2 [Salmo salar]	ACI33161	0	99	562.762	272	271
contig_46	erythroid-specific mitochondrial mitoferrin	2059	gi|432875174|ref|XP_004072711.1|PREDICTED: mitoferrin-1-like [Oryzias latipes]	XP_004072711	5.57715e-159	93	473.396	268	250
contig_47	apoptosis regulator bax isoform 3	720	gi|225704496|gb|ACO08094.1|Apoptosis regulator BAX, membrane isoform alpha [Oncorhynchus mykiss]	ACO08094	1.0186e-80	96	251.521	129	125
contig_49	v-type proton atpase subunit s1-like	2971	gi|432867149|ref|XP_004071051.1|PREDICTED: V-type proton ATPase subunit S1-like [Oryzias latipes]	XP_004071051	1.89423e-118	73	381.719	340	249
contig_53	signal recognition particle 9 kda protein	942	gi|209735674|gb|ACI68706.1|Signal recognition particle 9 kDa protein [Salmo salar] >gi|209738078|gb|ACI69908.1| Signal recognition particle 9 kDa protein [Salmo salar] >gi|221219666|gb|ACM08494.1| Signal recognition particle 9 kDa protein [Salmo salar] >gi|303661967|gb|ADM16061.1| Signal recognition particle 9 kDa protein [Salmo salar]	ACI68706	2.81694e-51	100	174.866	84	84
contig_54	exocyst complex component 7	2557	gi|213515514|ref|NP_001133823.1|exocyst complex component 7 [Salmo salar] >gi|209155458|gb|ACI33961.1| Exocyst complex component 7 [Salmo salar]	NP_001133823	0	99	734.947	382	380
contig_56	actin-related protein 2 3 complex subunit 3	580	gi|238231773|ref|NP_001154073.1|actin-related protein 2/3 complex subunit 3 [Oncorhynchus mykiss] >gi|221222284|gb|ACM09803.1| Actin-related protein 2/3 complex subunit 3 [Salmo salar] >gi|223646502|gb|ACN10009.1| Actin-related protein 2/3 complex subunit 3 [Salmo salar] >gi|223647262|gb|ACN10389.1| Actin-related protein 2/3 complex subunit 3 [Salmo salar] >gi|223672349|gb|ACN12356.1| Actin-relat…	NP_001154073	1.48935e-93	100	281.567	135	135
contig_57	actin-related protein 2 3 complex subunit 3	503	gi|238231773|ref|NP_001154073.1|actin-related protein 2/3 complex subunit 3 [Oncorhynchus mykiss] >gi|221222284|gb|ACM09803.1| Actin-related protein 2/3 complex subunit 3 [Salmo salar] >gi|223646502|gb|ACN10009.1| Actin-related protein 2/3 complex subunit 3 [Salmo salar] >gi|223647262|gb|ACN10389.1| Actin-related protein 2/3 complex subunit 3 [Salmo salar] >gi|223672349|gb|ACN12356.1| Actin-relat…	NP_001154073	5.61482e-94	100	281.567	135	135
contig_59	a disintegrin and metalloproteinase with thrombospondin motifs 15-like	1835	gi|348518794|ref|XP_003446916.1|PREDICTED: A disintegrin and metalloproteinase with thrombospondin motifs 15-like [Oreochromis niloticus]	XP_003446916	0	82	787.719	525	433
contig_60	eukaryotic translation initiation factor 3 subunit m	570	gi|225703174|gb|ACO07433.1|Probable COP9 signalosome complex subunit 7 [Oncorhynchus mykiss]	ACO07433	1.1922e-137	100	400.979	190	190
contig_61	60s ribosomal protein l21	906	gi|197632511|gb|ACH70979.1|ribosomal protein L21-1 [Salmo salar] >gi|197632513|gb|ACH70980.1| ribosomal protein L21-2 [Salmo salar] >gi|209731760|gb|ACI66749.1| 60S ribosomal protein L21 [Salmo salar] >gi|209737244|gb|ACI69491.1| 60S ribosomal protein L21 [Salmo salar] >gi|223646474|gb|ACN09995.1| 60S ribosomal protein L21 [Salmo salar] >gi|223672321|gb|ACN12342.1| 60S ribosomal protein L21 [Salm…	ACH70979	1.12368e-104	100	313.538	151	151
contig_62	hla-b associated transcript 2	1333	gi|319738640|ref|NP_958504.2|large proline-rich protein BAT2 [Danio rerio] >gi|94732802|emb|CAK10932.1| novel protein similar to vertebrate HLA-B associated transcript 2 (BAT2) [Danio rerio] >gi|94733406|emb|CAK04568.1| novel protein similar to vertebrate HLA-B associated transcript 2 (BAT2) [Danio rerio]	NP_958504	2.26903e-34	70	147.132	206	145
contig_63	serine threonine-protein kinase sik2-like	2883	gi|348530958|ref|XP_003452977.1|PREDICTED: serine/threonine-protein kinase SIK2-like [Oreochromis niloticus]	XP_003452977	0	81	1102.43	839	683
contig_64	inhibitor of bruton tyrosine kinase	2073	gi|348532093|ref|XP_003453541.1|PREDICTED: inhibitor of Bruton tyrosine kinase [Oreochromis niloticus]	XP_003453541	0	79	774.622	677	536
contig_65	kell blood group glyco	1602	gi|432909954|ref|XP_004078247.1|PREDICTED: kell blood group glycoprotein-like [Oryzias latipes]	XP_004078247	1.41094e-139	63	431.795	475	302
contig_69	pyruvate dehydrogenase e1 component subunit mitochondrial precursor	1046	gi|225715630|gb|ACO13661.1|Pyruvate dehydrogenase E1 component subunit beta, mitochondrial precursor [Esox lucius]	ACO13661	0	99	639.032	333	330
contig_70	retrotransposable element tf2 155 kda protein type 1-like	1745	gi|326670590|ref|XP_003199242.1|PREDICTED: retrotransposable element Tf2 155 kDa protein type 1-like [Danio rerio]	XP_003199242	1.90809e-97	77	223.402	173	134
contig_71	60s ribosomal protein l21	580	gi|197632511|gb|ACH70979.1|ribosomal protein L21-1 [Salmo salar] >gi|197632513|gb|ACH70980.1| ribosomal protein L21-2 [Salmo salar] >gi|209731760|gb|ACI66749.1| 60S ribosomal protein L21 [Salmo salar] >gi|209737244|gb|ACI69491.1| 60S ribosomal protein L21 [Salmo salar] >gi|223646474|gb|ACN09995.1| 60S ribosomal protein L21 [Salmo salar] >gi|223672321|gb|ACN12342.1| 60S ribosomal protein L21 [Salm…	ACH70979	3.15959e-113	100	330.872	160	160
contig_72	serine threonine-protein kinase n2-like	686	gi|432871754|ref|XP_004072023.1|PREDICTED: serine/threonine-protein kinase N1-like [Oryzias latipes]	XP_004072023	4.3587e-142	97	432.565	228	223
contig_73	programmed cell death 10	1012	gi|221220638|gb|ACM08980.1|Programmed cell death protein 10 [Salmo salar]	ACM08980	1.53583e-148	100	428.713	210	210
contig_75	ubiquitin carboxyl-terminal hydrolase 22-like	2385	gi|348525308|ref|XP_003450164.1|PREDICTED: ubiquitin carboxyl-terminal hydrolase 22-like [Oreochromis niloticus]	XP_003450164	1.39096e-144	98	446.432	218	215
contig_76	ring finger protein 13	1407	gi|213512162|ref|NP_001135282.1|ring finger protein 13 [Salmo salar] >gi|209155986|gb|ACI34225.1| RING finger protein 13 [Salmo salar]	NP_001135282	0	94	608.601	370	350
contig_77	zinc finger and btb domain-containing protein 48	1919	gi|348503101|ref|XP_003439105.1|PREDICTED: LOW QUALITY PROTEIN: zinc finger and BTB domain-containing protein 48-like [Oreochromis niloticus]	XP_003439105	7.08779e-08	49	64.6994	177	88
contig_79	arf-gap with coiled- ank repeat and ph domain-containing protein 2-like	3077	gi|147906463|ref|NP_001091664.1|uncharacterized protein LOC100004931 [Danio rerio] >gi|146218509|gb|AAI39885.1| MGC162872 protein [Danio rerio]	NP_001091664	0	82	644.04	431	356
contig_80	phosphatidylethanolamine n-methyltransferase	1337	gi|213511542|ref|NP_001134774.1|phosphatidylethanolamine N-methyltransferase [Salmo salar] >gi|209735922|gb|ACI68830.1| Phosphatidylethanolamine N-methyltransferase [Salmo salar]	NP_001134774	2.41067e-161	98	466.077	228	225
contig_81	ras gtpase-activating protein-binding protein 2-like	561	gi|410917962|ref|XP_003972455.1|PREDICTED: ras GTPase-activating protein-binding protein 2-like [Takifugu rubripes]	XP_003972455	4.78459e-78	96	252.677	125	121
contig_82	ras gtpase-activating protein-binding protein 1	1085	gi|213510806|ref|NP_001135275.1|ras GTPase-activating protein-binding protein 2 [Salmo salar] >gi|209155814|gb|ACI34139.1| Ras GTPase-activating protein-binding protein 2 [Salmo salar] >gi|223647576|gb|ACN10546.1| Ras GTPase-activating protein-binding protein 2 [Salmo salar]	NP_001135275	3.81022e-154	93	454.521	362	337
contig_84	sulfide:quinone mitochondrial	1282	gi|348512757|ref|XP_003443909.1|PREDICTED: sulfide:quinone oxidoreductase, mitochondrial [Oreochromis niloticus]	XP_003443909	0	93	722.235	412	385
contig_85	cytosolic nonspecific dipeptidase	2354	gi|49900569|gb|AAH76079.1|CNDP dipeptidase 2 (metallopeptidase M20 family) [Danio rerio]	AAH76079	6.38224e-159	94	481.871	255	242
contig_86	adenosine receptor a1-like	1316	gi|432859963|ref|XP_004069323.1|PREDICTED: adenosine receptor A1-like [Oryzias latipes]	XP_004069323	2.31059e-126	90	380.948	230	209
contig_87	protocadherin-17-like	758	gi|410896882|ref|XP_003961928.1|PREDICTED: protocadherin-17-like [Takifugu rubripes]	XP_003961928	1.23459e-77	92	263.462	141	130
contig_90	map kinase-interacting serine threonine-protein kinase 2-like	2366	gi|410929445|ref|XP_003978110.1|PREDICTED: MAP kinase-interacting serine/threonine-protein kinase 2-like [Takifugu rubripes]	XP_003978110	0	90	630.943	367	333
contig_91	sumo-activating enzyme subunit 1	732	gi|226442922|ref|NP_001139986.1|SUMO-activating enzyme subunit 1 [Salmo salar] >gi|221220746|gb|ACM09034.1| SUMO-activating enzyme subunit 1 [Salmo salar]	NP_001139986	5.29256e-70	99	229.565	111	110
contig_93	protein fam208b	1517	gi|348513019|ref|XP_003444040.1|PREDICTED: hypothetical protein LOC100706205 [Oreochromis niloticus]	XP_003444040	8.53205e-114	80	376.326	268	215
contig_94	fermitin family homolog 3	554	gi|209155584|gb|ACI34024.1|Fermitin family homolog 3 [Salmo salar]	ACI34024	3.72404e-102	98	318.546	155	152
contig_95	deoxyribonuclease gamma precursor	1039	gi|223647596|gb|ACN10556.1|Deoxyribonuclease gamma precursor [Salmo salar]	ACN10556	2.40753e-128	97	380.948	190	185
contig_96	hemoglobin subunit alpha	1439	gi|185134045|ref|NP_001118023.1|hemoglobin subunit alpha [Oncorhynchus mykiss] >gi|1644249|dbj|BAA13534.1| alpha-globin IV [Oncorhynchus mykiss] >gi|225703448|gb|ACO07570.1| Hemoglobin subunit alpha-1 [Oncorhynchus mykiss]	NP_001118023	2.49988e-18	95	90.8929	47	45
contig_97	histone	1081	gi|4504279|ref|NP_002098.1|histone H3.3 [Homo sapiens]	NP_002098	3e-82	99	258	136	128
contig_98	forkhead box protein o3-like	2913	gi|410930410|ref|XP_003978591.1|PREDICTED: forkhead box protein O3-like [Takifugu rubripes]	XP_003978591	1.44701e-28	67	131.339	190	128
contig_100	nucleoporin ndc1-like	1407	gi|348522018|ref|XP_003448523.1|PREDICTED: nucleoporin NDC1-like [Oreochromis niloticus]	XP_003448523	0	87	534.258	404	354
contig_101	lipopolysaccharide-induced tumor necrosis factor-alpha factor homolog	1507	gi|209732776|gb|ACI67257.1|Lipopolysaccharide-induced tumor necrosis factor-alpha factor homolog [Salmo salar]	ACI67257	3.45177e-53	100	187.193	87	87
contig_102	polyadenylate-binding protein 2-like isoform 2	1085	gi|410908757|ref|XP_003967857.1|PREDICTED: polyadenylate-binding protein 2-like isoform 2 [Takifugu rubripes]	XP_003967857	3.34098e-09	88	65.855	43	38
contig_103	polycomb group protein asxl1	908	gi|38303929|gb|AAH61959.1|Asxl1 protein, partial [Danio rerio]	AAH61959	1.56175e-65	61	233.802	352	218
contig_104	letm1 domain-containing protein mitochondrial-like	6773	gi|410923180|ref|XP_003975060.1|PREDICTED: LETM1 domain-containing protein LETM2, mitochondrial-like [Takifugu rubripes]	XP_003975060	1.04197e-112	89	380.563	250	223
contig_105	zinc finger fyve domain-containing protein 1-like	3408	gi|125846671|ref|XP_001344703.1|PREDICTED: zinc finger FYVE domain-containing protein 1-like isoform 1 [Danio rerio]	XP_001344703	0	93	1357.43	783	732
contig_106	neuropathy target esterase-like	2117	gi|348525064|ref|XP_003450042.1|PREDICTED: neuropathy target esterase-like [Oreochromis niloticus]	XP_003450042	3.77061e-108	87	367.851	237	207
contig_108	rnf213	992	gi|204308856|gb|ACI00766.1|RNF213 [Lates calcarifer]	ACI00766	6.0768e-179	88	509.99	320	283
contig_109	fizzy-related protein homolog isoform 2	1847	gi|348501362|ref|XP_003438239.1|PREDICTED: fizzy-related protein homolog isoform 2 [Oreochromis niloticus]	XP_003438239	5.08815e-178	99	525.783	257	255
contig_111	phc2 protein	1367	gi|15930021|gb|AAH15450.1|PHC2 protein [Homo sapiens]	AAH15450	4.13382e-36	95	140.198	74	71
contig_112	protein transport protein sec16a	666	gi|348528111|ref|XP_003451562.1|PREDICTED: hypothetical protein LOC100695050 [Oreochromis niloticus]	XP_003451562	6.44372e-42	61	162.925	221	137
contig_113	PREDICTED: hypothetical protein LOC100690893	1016	gi|348544329|ref|XP_003459634.1|PREDICTED: hypothetical protein LOC100690893 [Oreochromis niloticus]	XP_003459634	8.20874e-05	59	52.7582	67	40
contig_114	sarcolemmal membrane-associated protein	1045	gi|92097763|gb|AAI15272.1|Zgc:153887 protein [Danio rerio]	AAI15272	1.18816e-159	87	466.077	348	306
contig_115	bactericidal permeability-increasing protein lipopolysaccharide-binding protein	1086	gi|185134589|ref|NP_001117670.1|LBP (LPS binding protein)/BPI (bactericidal/permeability-increasing protein) like-2 precursor [Oncorhynchus mykiss] >gi|20387087|dbj|BAB91244.1| LBP (LPS binding protein)/BPI (bactericidal/permeability-increasing protein) like-2 [Oncorhynchus mykiss]	NP_001117670	1.45551e-180	100	521.161	273	273
contig_116	ets-related transcription factor elf-1 isoform 1	2538	gi|225708468|gb|ACO10080.1|ETS-related transcription factor Elf-1 [Osmerus mordax]	ACO10080	1.65993e-140	86	429.483	273	237
contig_118	transcription factor 7-like 1	1770	gi|209573245|gb|ACI62770.1|transcription factor 7-like 1a [Carassius auratus]	ACI62770	1.8404e-43	79	172.94	177	140
contig_120	ubiquitin-conjugating enzyme e2 d2	1493	gi|224068238|ref|XP_002190685.1|PREDICTED: ubiquitin-conjugating enzyme E2 D2 [Taeniopygia guttata]	XP_002190685	2.88039e-80	100	258.455	121	121
contig_122	translationally-controlled tumor protein	953	gi|209733844|gb|ACI67791.1|Translationally-controlled tumor protein [Salmo salar] >gi|221219332|gb|ACM08327.1| Translationally-controlled tumor protein [Salmo salar] >gi|469832560|gb|AGH92632.1| translationally-controlled tumor like protein [Salmo salar]	ACI67791	2.13866e-116	100	344.739	171	171
contig_123	na k atpase alpha subunit isoform 1c	1686	gi|185135925|ref|NP_001117931.1|Na/K ATPase alpha subunit isoform 1c [Oncorhynchus mykiss] >gi|34812023|gb|AAQ82788.1| Na/K ATPase alpha subunit isoform 1c [Oncorhynchus mykiss]	NP_001117931	0	99	928.317	494	493
contig_124	myelin-associated glyco	1517	gi|213512653|ref|NP_001133927.1|myelin-associated glycoprotein [Salmo salar] >gi|209155846|gb|ACI34155.1| Myelin-associated glycoprotein precursor [Salmo salar]	NP_001133927	0	87	721.85	440	383
contig_125	myelin-associated glyco	1959	gi|213512653|ref|NP_001133927.1|myelin-associated glycoprotein [Salmo salar] >gi|209155846|gb|ACI34155.1| Myelin-associated glycoprotein precursor [Salmo salar]	NP_001133927	0	93	815.453	434	407
contig_126	chromobox protein homolog 3	1134	gi|213511648|ref|NP_001134084.1|Chromobox protein homolog 3 [Salmo salar] >gi|209730622|gb|ACI66180.1| Chromobox protein homolog 3 [Salmo salar]	NP_001134084	1.36005e-103	100	315.079	179	179
contig_127	inhibitor of nuclear factor kappa-b kinase subunit beta	3018	gi|300953299|gb|ADK47101.1|IKKbeta [Siniperca chuatsi]	ADK47101	0	91	798.505	507	464
contig_128	adp-dependent glucokinase-like	865	gi|432852557|ref|XP_004067307.1|PREDICTED: ADP-dependent glucokinase-like [Oryzias latipes]	XP_004067307	1.90873e-112	91	344.739	197	180
contig_129	cdk5 regulatory subunit-associated protein 1	3230	gi|213514974|ref|NP_001134025.1|CDK5 regulatory subunit-associated protein 1 [Salmo salar] >gi|209156200|gb|ACI34332.1| CDK5 regulatory subunit-associated protein 1 [Salmo salar]	NP_001134025	0	99	911.368	459	455
contig_130	basement membrane-specific heparan sulfate proteoglycan core	1681	gi|166236169|gb|ABY85874.1|heparan sulfate proteoglycan 2 domain V/endorepellin [Danio rerio]	ABY85874	0	85	835.484	528	451
contig_131	interferon regulatory factor 2-binding protein 2-a	2013	gi|213510784|ref|NP_001135247.1|Interferon regulatory factor 2-binding protein 2-B [Salmo salar] >gi|209155198|gb|ACI33831.1| Interferon regulatory factor 2-binding protein 2-B [Salmo salar]	NP_001135247	0	96	853.973	519	502
contig_133	protein transport protein sec24a-like	4686	gi|348527890|ref|XP_003451452.1|PREDICTED: protein transport protein Sec24A-like [Oreochromis niloticus]	XP_003451452	0	80	1483.77	1143	916
contig_135	serrate rna effector molecule homolog	2144	gi|148277652|ref|NP_775345.2|serrate RNA effector molecule homolog [Danio rerio] >gi|82181102|sp|Q66I22.1|SRRT_DANRE RecName: Full=Serrate RNA effector molecule homolog; AltName: Full=Arsenite-resistance protein 2 >gi|51858806|gb|AAH81580.1| Arsenate resistance protein 2 [Danio rerio]	NP_775345	0	88	587.415	436	387
contig_137	flna protein	1494	gi|224587862|gb|ACN58728.1|Filamin-A [Salmo salar]	ACN58728	0	100	568.54	276	276
contig_141	zinc finger protein zpr1	1852	gi|47085851|ref|NP_998273.1|zinc finger protein ZPR1 [Danio rerio] >gi|30353929|gb|AAH52111.1| Zinc finger protein 259 [Danio rerio]	NP_998273	1.19644e-86	95	288.115	151	144
contig_143	protein nlrc3-like	1010	gi|348535015|ref|XP_003454997.1|PREDICTED: hypothetical protein LOC100711957 [Oreochromis niloticus]	XP_003454997	2.65785e-41	59	163.31	223	133
contig_144	invariant chain-like protein 14-1	1725	gi|185134028|ref|NP_001117913.1|invariant chain-like protein 14-1 [Oncorhynchus mykiss] >gi|22651463|gb|AAL58575.1| invariant chain-like protein 14-1 [Oncorhynchus mykiss]	NP_001117913	2.43269e-10	89	69.3218	37	33
contig_145	transposable element tcb1 transposase	1374	gi|357575246|gb|AET85182.1|TC1-like transposase [Cyprinus carpio]	AET85182	2.2203e-07	58	53.1434	63	37
contig_146	map kinase-activating death domain protein isoform 1	877	gi|326669414|ref|XP_001923988.3|PREDICTED: MAP kinase-activating death domain protein isoform 1 [Danio rerio]	XP_001923988	0	99	562.762	292	290
contig_147	e3 ubiquitin-protein ligase hectd3-like	1887	gi|115313097|gb|AAI24338.1|HECT domain containing 3 [Danio rerio]	AAI24338	0	94	851.277	449	426
contig_148	protein c10orf12	2004	gi|410901381|ref|XP_003964174.1|PREDICTED: uncharacterized protein LOC101061257 [Takifugu rubripes]	XP_003964174	1.17675e-80	58	288.5	554	324
contig_149	tyrosine-protein kinase hck	911	gi|185133150|ref|NP_001117012.1|tyrosine-protein kinase HCK [Salmo salar] >gi|11596416|gb|AAG38611.1|AF321110_1 src-family tyrosine kinase SCK [Salmo salar] >gi|209153958|gb|ACI33211.1| Tyrosine-protein kinase HCK [Salmo salar]	NP_001117012	3.43141e-170	100	493.426	236	236
contig_150	fructose-bisphosphate aldolase a	725	gi|291190668|ref|NP_001167391.1|fructose-bisphosphate aldolase A [Salmo salar] >gi|223647884|gb|ACN10700.1| Fructose-bisphosphate aldolase A [Salmo salar]	NP_001167391	5.40562e-179	100	507.679	241	241
contig_151	fructose-bisphosphate aldolase a	725	gi|291190668|ref|NP_001167391.1|fructose-bisphosphate aldolase A [Salmo salar] >gi|223647884|gb|ACN10700.1| Fructose-bisphosphate aldolase A [Salmo salar]	NP_001167391	1.71583e-179	100	508.834	241	241
contig_152	5-aminolevulinate erythroid- mitochondrial-like	2172	gi|223647744|gb|ACN10630.1|5-aminolevulinate synthase, erythroid-specific, mitochondrial precursor [Salmo salar]	ACN10630	0	99	933.324	449	445
contig_153	eukaryotic translation initiation factor 5a-1	923	gi|221219086|gb|ACM08204.1|Eukaryotic translation initiation factor 5A-1 [Salmo salar]	ACM08204	2.66372e-92	100	282.337	135	135
contig_154	zinc finger e-box-binding homeobox 2-like isoform 1	2343	gi|410906465|ref|XP_003966712.1|PREDICTED: zinc finger E-box-binding homeobox 2-like isoform 2 [Takifugu rubripes]	XP_003966712	0	86	1017.3	702	607
contig_155	zinc finger e-box-binding homeobox 2-like isoform 1	1262	gi|205360966|ref|NP_001128576.1|zinc finger E-box-binding homeobox 2 isoform 2 [Danio rerio] >gi|197245618|gb|AAI68514.1| Unknown (protein for MGC:175265) [Danio rerio]	NP_001128576	7.76603e-156	82	482.256	347	287
contig_156	sh3 domain-containing kinase-binding protein 1	712	gi|213512066|ref|NP_001134009.1|SH3 domain-containing kinase-binding protein 1 [Salmo salar] >gi|209156142|gb|ACI34303.1| SH3 domain-containing kinase-binding protein 1 [Salmo salar]	NP_001134009	1.68235e-20	80	99.3673	246	197
contig_157	PREDICTED: hypothetical protein LOC100708591	1990	gi|348545563|ref|XP_003460249.1|PREDICTED: hypothetical protein LOC100708591 [Oreochromis niloticus]	XP_003460249	4.0451e-161	67	486.878	518	349
contig_158	transmembrane protein 163-like	1189	gi|213511044|ref|NP_001133492.1|Transmembrane protein 163 [Salmo salar] >gi|209154220|gb|ACI33342.1| Transmembrane protein 163 [Salmo salar]	NP_001133492	1.17337e-115	99	350.132	211	210
contig_159	aminopeptidase b	3537	gi|213513219|ref|NP_001134015.1|Aminopeptidase B [Salmo salar] >gi|209156170|gb|ACI34317.1| Aminopeptidase B [Salmo salar] >gi|223648006|gb|ACN10761.1| Aminopeptidase B [Salmo salar]	NP_001134015	0	99	1289.63	626	621
contig_160	double-stranded rna-specific editase 1-like	2069	gi|326670793|ref|XP_687110.5|PREDICTED: double-stranded RNA-specific editase 1-like [Danio rerio]	XP_687110	9.03344e-84	96	290.812	146	141
contig_163	sulfatase-modifying factor 1 precursor	1447	gi|213511532|ref|NP_001133607.1|sulfatase-modifying factor 1 precursor [Salmo salar] >gi|209154660|gb|ACI33562.1| Sulfatase-modifying factor 1 precursor [Salmo salar]	NP_001133607	0	98	769.615	378	371
contig_164	calpastatin long	678	gi|185133547|ref|NP_001118010.1|calpastatin long [Oncorhynchus mykiss] >gi|62871279|gb|AAY18568.1| calpastatin long [Oncorhynchus mykiss]	NP_001118010	2.58683e-99	100	308.916	197	197
contig_167	pituitary tumor-transforming gene 1 protein-interacting protein precursor	2976	gi|223649434|gb|ACN11475.1|Transposable element Tcb1 transposase [Salmo salar]	ACN11475	7.44117e-26	45	118.627	244	111
contig_168	atp-dependent clp protease atp-binding subunit clpx- mitochondrial	5535	gi|52219008|ref|NP_001004581.1|ATP-dependent Clp protease ATP-binding subunit clpX-like, mitochondrial [Danio rerio] >gi|51859089|gb|AAH81643.1| Zgc:92303 [Danio rerio]	NP_001004581	0	87	857.055	612	538
contig_169	60s ribosomal protein l32	590	gi|238231843|ref|NP_001154108.1|60S ribosomal protein L32 [Oncorhynchus mykiss] >gi|163658463|gb|ABY28371.1| ribosomal protein L32 [Oncorhynchus masou formosanus] >gi|225704086|gb|ACO07889.1| 60S ribosomal protein L32 [Oncorhynchus mykiss]	NP_001154108	4.65365e-68	98	215.312	108	106
contig_171	proteasome subunit alpha type-3	905	gi|225703650|gb|ACO07671.1|Proteasome subunit alpha type 3 [Oncorhynchus mykiss]	ACO07671	1.19439e-86	100	271.166	143	143
contig_172	poliovirus receptor-related protein 2-like	637	gi|326670624|ref|XP_001923040.3|PREDICTED: poliovirus receptor [Danio rerio]	XP_001923040	4.50062e-40	62	150.599	182	113
contig_174	collagen alpha-1 chain-like isoform 3	1197	gi|410901679|ref|XP_003964323.1|PREDICTED: collagen alpha-1(I) chain-like isoform 3 [Takifugu rubripes]	XP_003964323	3.84635e-12	90	77.0258	74	67
contig_176	microtubule-actin cross-linking factor 1-like	2385	gi|326676746|ref|XP_003200667.1|PREDICTED: microtubule-actin cross-linking factor 1, isoforms 1/2/3/5 [Danio rerio]	XP_003200667	8.47268e-18	90	98.2117	92	83
contig_177	lim and sh3 domain protein 1	2156	gi|213513023|ref|NP_001134014.1|LIM and SH3 domain protein 1 [Salmo salar] >gi|209156168|gb|ACI34316.1| LIM and SH3 domain protein 1 [Salmo salar]	NP_001134014	1.29039e-118	97	366.696	222	216
contig_179	high mobility group-t protein	591	gi|317419272|emb|CBN81309.1|Transposable element Tcb1 transposase [Dicentrarchus labrax]	CBN81309	4.29834e-18	79	88.9669	64	51
contig_180	g protein-coupled receptor kinase 6-like	1191	gi|432962092|ref|XP_004086664.1|PREDICTED: G protein-coupled receptor kinase 6-like [Oryzias latipes]	XP_004086664	2.46236e-31	92	133.65	68	63
contig_181	n-acetylserotonin o-methyltransferase-like	1957	gi|47087263|ref|NP_998676.1|N-acetylserotonin O-methyltransferase-like protein [Danio rerio] >gi|32766681|gb|AAH55218.1| Acetylserotonin O-methyltransferase-like [Danio rerio]	NP_998676	1.95277e-158	76	481.871	397	303
contig_183	14-3-3 protein beta alpha-2	1135	gi|213512804|ref|NP_001133672.1|14-3-3 protein beta/alpha-2 [Salmo salar] >gi|197632139|gb|ACH70793.1| tyrosine 3-monooxygenase/tryptophan 5-monooxygenase activation protein, beta polypeptide 2 [Salmo salar] >gi|209154886|gb|ACI33675.1| 14-3-3 protein beta/alpha-2 [Salmo salar] >gi|209733710|gb|ACI67724.1| 14-3-3 protein beta/alpha-2 [Salmo salar] >gi|303657801|gb|ADM15894.1| 14-3-3 protein beta/…	NP_001133672	5.6288e-34	100	135.961	65	65
contig_184	14-3-3 protein beta alpha-2	1169	gi|213512804|ref|NP_001133672.1|14-3-3 protein beta/alpha-2 [Salmo salar] >gi|197632139|gb|ACH70793.1| tyrosine 3-monooxygenase/tryptophan 5-monooxygenase activation protein, beta polypeptide 2 [Salmo salar] >gi|209154886|gb|ACI33675.1| 14-3-3 protein beta/alpha-2 [Salmo salar] >gi|209733710|gb|ACI67724.1| 14-3-3 protein beta/alpha-2 [Salmo salar] >gi|303657801|gb|ADM15894.1| 14-3-3 protein beta/…	NP_001133672	1.86311e-33	100	134.806	65	65
contig_185	tyrosine 3-monooxygenase tryptophan 5-monooxygenase activation beta polypeptide like	878	gi|40807082|gb|AAH65346.1|Tyrosine 3-monooxygenase/tryptophan 5-monooxygenase activation protein, beta polypeptide like [Danio rerio]	AAH65346	7.80698e-84	93	263.462	146	136
contig_187	ras association domain-containing protein 3	2920	gi|410918635|ref|XP_003972790.1|PREDICTED: LOW QUALITY PROTEIN: ras association domain-containing protein 3-like [Takifugu rubripes]	XP_003972790	8.16021e-122	86	382.489	245	212
contig_188	acidic leucine-rich nuclear phosphoprotein 32 family member b	926	gi|209155120|gb|ACI33792.1|RCC2 homolog [Salmo salar]	ACI33792	5.29729e-45	78	170.629	122	96
contig_189	microtubule-associated protein tau	739	gi|326665924|ref|XP_002661196.2|PREDICTED: microtubule-associated protein tau [Danio rerio]	XP_002661196	6.14564e-72	77	232.261	187	144
contig_193	ras gtpase-activating protein-binding protein 2-like	2280	gi|348529616|ref|XP_003452309.1|PREDICTED: ras GTPase-activating protein-binding protein 2-like [Oreochromis niloticus]	XP_003452309	1.77454e-93	88	311.997	318	280
contig_194	protein fem-1 homolog a-like	2721	gi|348501380|ref|XP_003438248.1|PREDICTED: protein fem-1 homolog A-like [Oreochromis niloticus]	XP_003438248	0	96	592.423	321	311
contig_198	tyrosine-protein phosphatase non-receptor type 7	1107	gi|291190863|ref|NP_001167320.1|Tyrosine-protein phosphatase non-receptor type 7 [Salmo salar] >gi|223649184|gb|ACN11350.1| Tyrosine-protein phosphatase non-receptor type 7 [Salmo salar]	NP_001167320	0	97	620.542	329	321
contig_199	lysosome membrane protein 2-like	2640	gi|432886238|ref|XP_004074869.1|PREDICTED: lysosome membrane protein 2-like [Oryzias latipes]	XP_004074869	0	85	706.057	477	410
contig_200	serine threonine-protein kinase wnk1-like	973	gi|326666490|ref|XP_689656.5|PREDICTED: serine/threonine-protein kinase WNK1 [Danio rerio]	XP_689656	4.55257e-79	70	274.633	315	221
contig_202	ubiquitin carboxyl-terminal hydrolase cyld-like	1062	gi|432855624|ref|XP_004068277.1|PREDICTED: ubiquitin carboxyl-terminal hydrolase CYLD-like [Oryzias latipes]	XP_004068277	0	85	558.525	346	296
contig_203	3-phosphoinositide-dependent protein kinase 1	2739	gi|224613476|gb|ACN60317.1|3-phosphoinositide-dependent protein kinase 1 [Salmo salar]	ACN60317	0	100	667.152	354	354
contig_204	3-phosphoinositide-dependent protein kinase 1	2867	gi|224613476|gb|ACN60317.1|3-phosphoinositide-dependent protein kinase 1 [Salmo salar]	ACN60317	0	99	701.819	384	381
contig_208	zinc finger protein 161 homolog	1232	gi|47087223|ref|NP_998701.1|zinc finger protein 161 homolog [Danio rerio] >gi|32451833|gb|AAH54705.1| Zgc:66442 [Danio rerio]	NP_998701	0	92	662.529	372	343
contig_209	zinc finger and btb domain-containing protein 20	1283	gi|348518756|ref|XP_003446897.1|PREDICTED: zinc finger and BTB domain-containing protein 20 [Oreochromis niloticus]	XP_003446897	5.42567e-176	82	519.62	428	354
contig_210	caspase activity and apoptosis inhibitor 1-like	1255	gi|432919036|ref|XP_004079713.1|PREDICTED: caspase activity and apoptosis inhibitor 1-like [Oryzias latipes]	XP_004079713	1.93576e-56	60	199.519	320	195
contig_211	retrotransposable element tf2 155 kda protein type 1-like	1574	gi|326669544|ref|XP_003199038.1|PREDICTED: retrotransposable element Tf2 155 kDa protein type 1-like [Danio rerio]	XP_003199038	0	85	797.349	497	423
contig_212	low quality protein: selenoprotein t1a-like	856	gi|172046125|sp|Q802F2.3|SELTA_DANRERecName: Full=Selenoprotein T1a; Flags: Precursor	Q802F2	3.34102e-103	96	310.457	169	163
contig_213	low quality protein: selenoprotein t1a-like	1347	gi|172046125|sp|Q802F2.3|SELTA_DANRERecName: Full=Selenoprotein T1a; Flags: Precursor	Q802F2	1.84227e-110	93	335.109	193	180
contig_214	sarcoplasmic endoplasmic reticulum calcium atpase 3-like	3901	gi|432900984|ref|XP_004076754.1|PREDICTED: sarcoplasmic/endoplasmic reticulum calcium ATPase 3-like [Oryzias latipes]	XP_004076754	0	94	1136.71	630	594
contig_215	protein elys	3168	gi|348534114|ref|XP_003454548.1|PREDICTED: protein ELYS [Oreochromis niloticus]	XP_003454548	0	69	1032.32	1089	755
contig_216	nfx1-type zinc finger-containing protein 1	3084	gi|317418761|emb|CBN80799.1|NFX1-type zinc finger-containing protein 1 [Dicentrarchus labrax]	CBN80799	0	80	1300.03	890	716
contig_218	amyloid beta a4 isoform 2	1192	gi|410896564|ref|XP_003961769.1|PREDICTED: amyloid beta A4 protein-like isoform 2 [Takifugu rubripes]	XP_003961769	2.64832e-135	83	414.075	305	254
contig_220	microtubule-actin crosslinking factor partial	848	gi|410910766|ref|XP_003968861.1|PREDICTED: microtubule-actin cross-linking factor 1-like [Takifugu rubripes]	XP_003968861	3.70712e-119	87	389.037	270	237
contig_221	two pore calcium channel protein 1	1260	gi|348528579|ref|XP_003451794.1|PREDICTED: two pore calcium channel protein 1-like [Oreochromis niloticus]	XP_003451794	0	95	761.14	429	410
contig_222	transposable element tcb1 transposase	789	gi|223649434|gb|ACN11475.1|Transposable element Tcb1 transposase [Salmo salar]	ACN11475	7.53948e-39	65	93.9745	106	69
contig_223	myosin light chain smooth muscle	4991	gi|348541911|ref|XP_003458430.1|PREDICTED: myosin light chain kinase, smooth muscle [Oreochromis niloticus]	XP_003458430	0	84	1371.68	917	777
contig_224	transcriptional repressor p66-alpha-like	1534	gi|432916723|ref|XP_004079362.1|PREDICTED: transcriptional repressor p66-alpha-like [Oryzias latipes]	XP_004079362	5.97512e-14	95	83.5741	44	42
contig_225	ring finger protein 219	2795	gi|326668407|ref|XP_001343289.2|PREDICTED: hypothetical protein LOC100003830 [Danio rerio]	XP_001343289	2.59843e-133	68	422.55	407	279
contig_226	tubulin alpha-1c chain	989	gi|224587257|gb|ACN58628.1|Tubulin alpha-1C chain [Salmo salar]	ACN58628	0	100	661.374	329	329
contig_228	phosphatidylinositol -trisphosphate-dependent rac exchanger 1 protein	6418	gi|348523355|ref|XP_003449189.1|PREDICTED: phosphatidylinositol 3,4,5-trisphosphate-dependent Rac exchanger 1 protein [Oreochromis niloticus]	XP_003449189	0	89	2775.35	1644	1473
contig_229	integrin beta-1-like	1440	gi|224587777|gb|ACN58712.1|Integrin beta-1 precursor [Salmo salar]	ACN58712	1.31306e-31	100	133.65	97	97
contig_230	gpatch1 protein	2526	gi|116487537|gb|AAI25821.1|Gpatch1 protein [Danio rerio]	AAI25821	0	75	820.461	807	611
contig_231	solute carrier family 40 (iron-regulated transporter) member 1	3563	gi|432933776|ref|XP_004081876.1|PREDICTED: solute carrier family 40 member 1-like [Oryzias latipes]	XP_004081876	0	90	919.072	574	519
contig_232	exocyst complex component 1	1536	gi|348504862|ref|XP_003439980.1|PREDICTED: exocyst complex component 1 [Oreochromis niloticus]	XP_003439980	0	95	675.626	350	334
contig_234	toll-like receptor 2	1805	gi|408905956|emb|CCK73195.1|Toll-like-receptor 2 [Oncorhynchus mykiss]	CCK73195	0	100	1060.06	533	533
contig_235	glucose phosphate isomerase a	1203	gi|223647970|gb|ACN10743.1|Glucose-6-phosphate isomerase [Salmo salar]	ACN10743	0	99	781.941	378	376
contig_236	zinc finger zz-type and ef-hand domain-containing protein 1-like	3123	gi|348541233|ref|XP_003458091.1|PREDICTED: LOW QUALITY PROTEIN: zinc finger ZZ-type and EF-hand domain-containing protein 1-like [Oreochromis niloticus]	XP_003458091	6.0461e-60	94	234.572	136	128
contig_237	protein bicaudal c homolog 1	580	gi|348501794|ref|XP_003438454.1|PREDICTED: protein bicaudal C homolog 1-B-like [Oreochromis niloticus]	XP_003438454	3.63086e-17	100	88.9669	42	42
contig_238	retrotransposon-like family member (retr-1)- partial	1969	gi|291227093|ref|XP_002733521.1|PREDICTED: RETRotransposon-like family member (retr-1)-like [Saccoglossus kowalevskii]	XP_002733521	3.00213e-31	53	139.428	222	118
contig_240	calnexin precursor	3097	gi|47087435|ref|NP_998613.1|calnexin precursor [Danio rerio] >gi|32766293|gb|AAH54903.1| Zgc:63524 [Danio rerio]	NP_998613	8.5919e-122	94	396.741	230	218
contig_241	leucine-rich repeat-containing protein 40	2692	gi|197632025|gb|ACH70736.1|leucine rich repeat containing 40 [Salmo salar]	ACH70736	0	99	1067.37	600	594
contig_244	cullin-1	4408	gi|348544097|ref|XP_003459518.1|PREDICTED: cullin-1-like [Oreochromis niloticus]	XP_003459518	0	98	1541.17	776	766
contig_246	lim domain-binding protein 1	1964	gi|410931904|ref|XP_003979335.1|PREDICTED: LIM domain-binding protein 1-like, partial [Takifugu rubripes]	XP_003979335	2.95693e-87	97	285.419	173	169
contig_247	guanine nucleotide-binding protein subunit alpha-13-like	717	gi|223648516|gb|ACN11016.1|Guanine nucleotide-binding protein alpha-13 subunit [Salmo salar]	ACN11016	7.24016e-84	100	265.774	129	129
contig_249	protein kinase c iota type	2597	gi|38112351|gb|AAR11263.1|protein kinase C iota [Pan troglodytes] >gi|38112353|gb|AAR11264.1| protein kinase C iota [Macaca mulatta]	AAR11263	7.38024e-142	98	431.795	213	210
contig_250	cbp p300-interacting transactivator 2	3723	gi|209155792|gb|ACI34128.1|Cbp/p300-interacting transactivator 2 [Salmo salar]	ACI34128	2.23499e-60	100	218.394	107	107
contig_251	protein strawberry notch homolog 2-like	2033	gi|432853623|ref|XP_004067799.1|PREDICTED: LOW QUALITY PROTEIN: protein strawberry notch homolog 2-like [Oryzias latipes]	XP_004067799	0	93	1148.27	666	621
contig_254	60s ribosomal protein l9	991	gi|213511088|ref|NP_001133089.1|60S ribosomal protein L9 [Salmo salar] >gi|197631905|gb|ACH70676.1| ribosomal protein L9 [Salmo salar] >gi|209730818|gb|ACI66278.1| 60S ribosomal protein L9 [Salmo salar] >gi|209735126|gb|ACI68432.1| 60S ribosomal protein L9 [Salmo salar] >gi|209736710|gb|ACI69224.1| 60S ribosomal protein L9 [Salmo salar] >gi|209737908|gb|ACI69823.1| 60S ribosomal protein L9 [Salmo…	NP_001133089	1.60716e-135	100	394.43	192	192
contig_255	transposable element tcb1 transposase	784	gi|307215451|gb|EFN90115.1|Transposable element Tcb1 transposase [Harpegnathos saltator]	EFN90115	9.17562e-11	65	66.6254	60	39
contig_256	prolactin regulatory element-binding protein	672	gi|209153351|gb|ACI33156.1|Prolactin regulatory element-binding protein [Salmo salar]	ACI33156	1.41414e-47	97	172.17	84	82
contig_258	selenoprotein s	1648	gi|213511514|ref|NP_001134403.1|selenoprotein S [Salmo salar] >gi|209733038|gb|ACI67388.1| Selenoprotein S [Salmo salar]	NP_001134403	5.52528e-98	99	306.605	180	179
contig_259	drebrin-like protein	814	gi|209153978|gb|ACI33221.1|Drebrin-like protein [Salmo salar]	ACI33221	1.62276e-154	98	450.669	250	247
contig_260	drebrin-like protein	793	gi|209153978|gb|ACI33221.1|Drebrin-like protein [Salmo salar]	ACI33221	4.21148e-148	95	434.106	271	259
contig_261	gtpase imap family member 8-like	2914	gi|432920657|ref|XP_004079971.1|PREDICTED: uncharacterized protein LOC101173662 [Oryzias latipes]	XP_004079971	4.03004e-63	54	243.817	521	282
contig_262	transforming growth factor beta receptor partial	2106	gi|432887588|ref|XP_004074928.1|PREDICTED: uncharacterized protein LOC101171598 [Oryzias latipes]	XP_004074928	2.04701e-102	69	333.954	417	291
contig_263	transforming growth factor beta receptor partial	2801	gi|432887588|ref|XP_004074928.1|PREDICTED: uncharacterized protein LOC101171598 [Oryzias latipes]	XP_004074928	6.80143e-131	68	414.846	514	351
contig_264	transposable element tc3 transposase	672	gi|405975458|gb|EKC40022.1|Transposable element Tcb2 transposase [Crassostrea gigas]	EKC40022	2.69422e-16	60	84.7297	85	51
contig_265	epidermal growth factor receptor substrate 15-like	5064	gi|348504996|ref|XP_003440047.1|PREDICTED: epidermal growth factor receptor substrate 15-like [Oreochromis niloticus]	XP_003440047	0	72	988.408	1045	762
contig_266	epidermal growth factor receptor substrate 15-like	1995	gi|326669983|ref|XP_002663145.2|PREDICTED: epidermal growth factor receptor substrate 15 [Danio rerio]	XP_002663145	1.38829e-121	62	397.512	696	436
contig_267	upf0692 protein c19orf54 homolog	1171	gi|348534799|ref|XP_003454889.1|PREDICTED: UPF0692 protein C19orf54 homolog [Oreochromis niloticus]	XP_003454889	1.00462e-59	83	206.453	130	109
contig_269	epoxide hydrolase 2	873	gi|209155350|gb|ACI33907.1|Epoxide hydrolase 2 [Salmo salar]	ACI33907	4.00446e-92	97	294.664	146	143
contig_270	uncharacterized loc100912366	2348	gi|326663934|ref|XP_003197692.1|PREDICTED: putative uncharacterized protein ENSP00000382790-like [Danio rerio]	XP_003197692	1.29494e-84	54	291.582	633	343
contig_272	electron transfer flavoprotein-ubiquinone mitochondrial-like	939	gi|209155822|gb|ACI34143.1|Electron transfer flavoprotein-ubiquinone oxidoreductase, mitochondrial precursor [Salmo salar]	ACI34143	3.7943e-155	100	459.529	219	219
contig_273	sjchgc04881 protein	1360	gi|56753085|gb|AAW24752.1|SJCHGC04881 protein [Schistosoma japonicum]	AAW24752	2.5206e-19	77	76.2554	54	42
contig_274	tyrosine kinase receptor cad96ca-like	2714	gi|292621488|ref|XP_693602.4|PREDICTED: fibroblast growth factor receptor 1-like [Danio rerio]	XP_693602	2.33612e-102	77	332.028	242	188
contig_275	macrophage colony-stimulating factor receptor	2767	gi|218931175|ref|NP_001118210.1|macrophage colony-stimulating factor receptor precursor [Oncorhynchus mykiss] >gi|24415794|emb|CAD10625.1| macrophage colony-stimulating factor receptor [Oncorhynchus mykiss]	NP_001118210	0	93	1431	823	766
contig_277	PREDICTED: hypothetical protein LOC557772	2078	gi|326676757|ref|XP_685984.5|PREDICTED: hypothetical protein LOC557772 [Danio rerio]	XP_685984	0.000130937	48	55.0694	725	352
contig_278	polyadenylate-binding protein 1-like	2439	gi|348529271|ref|XP_003452137.1|PREDICTED: polyadenylate-binding protein 1-like [Oreochromis niloticus]	XP_003452137	0	95	1176.77	636	607
contig_280	26s proteasome non-atpase regulatory subunit 6	1468	gi|209734766|gb|ACI68252.1|26S proteasome non-ATPase regulatory subunit 6 [Salmo salar]	ACI68252	0	99	801.586	389	388
contig_281	26s proteasome non-atpase regulatory subunit 6	1467	gi|197632215|gb|ACH70831.1|proteasome (prosome, macropain) 26S subunit, non-ATPase, 6 [Salmo salar] >gi|209736612|gb|ACI69175.1| 26S proteasome non-ATPase regulatory subunit 6 [Salmo salar]	ACH70831	0	99	800.816	389	388
contig_282	elongation factor 2	2562	gi|223649200|gb|ACN11358.1|Elongation factor 2 [Salmo salar]	ACN11358	0	99	1696.4	834	832
contig_283	inhibitor of bruton tyrosine kinase	3216	gi|348532093|ref|XP_003453541.1|PREDICTED: inhibitor of Bruton tyrosine kinase [Oreochromis niloticus]	XP_003453541	0	80	915.605	760	615
contig_284	protein lin-54 homolog	1627	gi|363733235|ref|XP_003641221.1|PREDICTED: protein lin-54 homolog isoform 1 [Gallus gallus]	XP_003641221	0	83	712.99	529	442
contig_285	protein lin-54 homolog	1301	gi|363733235|ref|XP_003641221.1|PREDICTED: protein lin-54 homolog isoform 1 [Gallus gallus]	XP_003641221	0	84	614.764	436	370
contig_286	reverse transcriptase-like protein	793	gi|32394793|gb|AAN15747.1|reverse transcriptase-like protein [Paralichthys olivaceus]	AAN15747	8.95838e-66	64	230.335	262	170
contig_287	g protein-coupled receptor kinase 4	937	gi|47220260|emb|CAG03294.1|unnamed protein product [Tetraodon nigroviridis]	CAG03294	0	96	566.229	312	301
contig_290	double-stranded rna-binding protein staufen homolog 2-like	644	gi|317419872|emb|CBN81908.1|Double-stranded RNA-binding protein Staufen homolog 2 [Dicentrarchus labrax]	CBN81908	1.95662e-71	71	239.195	204	146
contig_291	neutrophil cytosol factor 2	2270	gi|223648068|gb|ACN10792.1|Neutrophil cytosol factor 2 [Salmo salar]	ACN10792	0	98	991.875	507	499
contig_293	dna (cytosine-5)-methyltransferase 3a	746	gi|66392184|ref|NP_001018150.1|DNA (cytosine-5)-methyltransferase 3A [Danio rerio] >gi|62433265|dbj|BAD95480.1| DNA methyltransferase [Danio rerio]	NP_001018150	1.02259e-161	95	477.248	248	237
contig_294	cyclic amp-responsive element-binding protein 3-like protein 2-like	1288	gi|291190382|ref|NP_001167250.1|cAMP-responsive element-binding protein 3-like protein 2 [Salmo salar] >gi|223648872|gb|ACN11194.1| cAMP-responsive element-binding protein 3-like protein 2 [Salmo salar]	NP_001167250	1.09454e-38	91	155.606	87	80
contig_295	telomerase-binding protein est1a-like	2268	gi|47221826|emb|CAG08880.1|unnamed protein product [Tetraodon nigroviridis]	CAG08880	1.84176e-88	83	301.597	202	168
contig_296	telomerase-binding protein est1a-like	1325	gi|47221826|emb|CAG08880.1|unnamed protein product [Tetraodon nigroviridis]	CAG08880	9.69016e-89	87	292.738	190	167
contig_301	inverted formin-2	666	gi|224613450|gb|ACN60304.1|Inverted formin-2 [Salmo salar]	ACN60304	1.70005e-140	98	405.986	222	219
contig_302	mitochondrial carnitine acylcarnitine carrier	1466	gi|209153920|gb|ACI33192.1|Mitochondrial carnitine/acylcarnitine carrier protein [Salmo salar]	ACI33192	0	100	609.757	300	300
contig_303	cytochrome c oxidase subunit 1	6514	gi|109690040|gb|ABG37914.1|cytochrome oxidase subunit 1 [Oncorhynchus masou masou]	ABG37914	0	96	771.926	516	499
contig_304	thromboxane-a synthase-like	952	gi|259155084|ref|NP_001158784.1|Thromboxane-A synthase [Salmo salar] >gi|223647386|gb|ACN10451.1| Thromboxane-A synthase [Salmo salar]	NP_001158784	1.13117e-164	96	481.871	283	274
contig_306	myosin light chain smooth muscle	3058	gi|432964434|ref|XP_004086943.1|PREDICTED: myosin light chain kinase, smooth muscle-like [Oryzias latipes]	XP_004086943	0	84	1331.24	899	763
contig_308	f-box wd repeat-containing protein 11	1757	gi|224587450|gb|ACN58669.1|F-box/WD repeat-containing protein 11 [Salmo salar]	ACN58669	9.33597e-107	100	333.954	162	162
contig_311	rho gtpase-activating protein 31-like	2660	gi|410915690|ref|XP_003971320.1|PREDICTED: rho GTPase-activating protein 31-like [Takifugu rubripes]	XP_003971320	2.10767e-71	75	266.159	279	210
contig_312	rho gtpase-activating protein 31-like	2636	gi|410915690|ref|XP_003971320.1|PREDICTED: rho GTPase-activating protein 31-like [Takifugu rubripes]	XP_003971320	5.72409e-93	79	329.331	278	220
contig_313	talin 1	2138	gi|348503992|ref|XP_003439546.1|PREDICTED: talin-1-like [Oreochromis niloticus]	XP_003439546	0	98	1320.84	712	698
contig_314	gametogenetin-binding protein 2-like	1378	gi|348537393|ref|XP_003456179.1|PREDICTED: gametogenetin-binding protein 2-like [Oreochromis niloticus]	XP_003456179	6.04562e-76	69	261.536	360	250
contig_316	sterol regulatory element-binding protein 2	1200	gi|307938313|ref|NP_001182748.1|sterol regulatory element-binding protein 2 [Salmo salar] >gi|307092176|gb|ADN28372.1| sterol regulatory element-binding protein 2 [Salmo salar]	NP_001182748	0	100	648.277	387	387
contig_317	tbc1 domain family member 12-like	2612	gi|189530860|ref|XP_692080.2|PREDICTED: TBC1 domain family member 12 [Danio rerio]	XP_692080	1.14496e-174	65	537.724	575	379
contig_319	hyperosmotic glycine rich protein	577	gi|185133178|ref|NP_001117016.1|hyperosmotic glycine rich protein [Salmo salar] >gi|28173040|gb|AAO32675.1| hyperosmotic glycine rich protein [Salmo salar]	NP_001117016	9.89066e-26	100	108.227	50	50
contig_320	major facilitator superfamily domain-containing protein 7	2663	gi|432880344|ref|XP_004073651.1|PREDICTED: major facilitator superfamily domain-containing protein 7-like [Oryzias latipes]	XP_004073651	1.20552e-156	84	479.559	348	294
contig_322	PREDICTED: hypothetical protein LOC100691314	1764	gi|348500314|ref|XP_003437718.1|PREDICTED: hypothetical protein LOC100691314 [Oreochromis niloticus]	XP_003437718	8.4432e-44	88	177.563	120	106
contig_323	60s acidic ribosomal protein p0	1841	gi|209736184|gb|ACI68961.1|60S acidic ribosomal protein P0 [Salmo salar] >gi|209738630|gb|ACI70184.1| 60S acidic ribosomal protein P0 [Salmo salar] >gi|223646316|gb|ACN09916.1| 60S acidic ribosomal protein P0 [Salmo salar] >gi|223672163|gb|ACN12263.1| 60S acidic ribosomal protein P0 [Salmo salar]	ACI68961	2.14933e-163	100	481.1	246	246
contig_324	gastrula zinc finger	1951	gi|326680828|ref|XP_003201635.1|PREDICTED: gastrula zinc finger protein XlCGF57.1-like [Danio rerio]	XP_003201635	2.63365e-45	54	174.866	246	133
contig_325	sestrin- partial	2562	gi|432945291|ref|XP_004083525.1|PREDICTED: sestrin-1-like isoform 1 [Oryzias latipes]	XP_004083525	5.9526e-87	99	296.204	141	140
contig_327	e3 ubiquitin-protein ligase arih1	1321	gi|41054301|ref|NP_956052.1|E3 ubiquitin-protein ligase arih1 [Danio rerio] >gi|82237719|sp|Q6PFJ9.1|ARI1_DANRE RecName: Full=E3 ubiquitin-protein ligase arih1; AltName: Full=Protein ariadne-1 homolog; Short=ARI-1 >gi|34785803|gb|AAH57523.1| Ariadne ubiquitin-conjugating enzyme E2 binding protein homolog 1 (Drosophila) [Danio rerio] >gi|169154542|emb|CAQ13584.1| novel protein (zgc:66364) [Danio r…	NP_956052	0	99	741.88	355	353
contig_328	proteasome subunit alpha type-5	1157	gi|213511474|ref|NP_001134432.1|Proteasome subunit alpha type-5 [Salmo salar] >gi|209733218|gb|ACI67478.1| Proteasome subunit alpha type-5 [Salmo salar] >gi|303663916|gb|ADM16120.1| Proteasome subunit alpha type-5 [Salmo salar]	NP_001134432	5.83198e-175	100	498.819	241	241
contig_329	serine threonine protein kinase	1644	gi|47086295|ref|NP_998034.1|tribbles homolog 3 [Danio rerio] >gi|44890546|gb|AAH66744.1| Zgc:76966 [Danio rerio]	NP_998034	2.81968e-50	86	186.808	121	105
contig_331	heat shock 70 kda protein	559	gi|209156284|gb|ACI34374.1|Heat shock 70 kDa protein [Salmo salar] >gi|223648590|gb|ACN11053.1| Heat shock 70 kDa protein [Salmo salar]	ACI34374	2.36636e-107	100	332.028	185	185
contig_333	sorting nexin-16	869	gi|317419735|emb|CBN81771.1|Sorting nexin-16 [Dicentrarchus labrax]	CBN81771	8.78566e-36	64	140.584	194	126
contig_334	serine threonine-protein phosphatase 4 regulatory subunit 3-like	1037	gi|432945267|ref|XP_004083513.1|PREDICTED: serine/threonine-protein phosphatase 4 regulatory subunit 3-like [Oryzias latipes]	XP_004083513	3.42646e-118	82	371.703	258	214
contig_335	ubiquitin-like protein 3-like	607	gi|213515240|ref|NP_001133345.1|ubiquitin-like 3 [Salmo salar] >gi|209151190|gb|ACI33064.1| Ubiquitin-like protein 3 precursor [Salmo salar]	NP_001133345	1.17484e-48	98	165.236	81	80
contig_336	myotubularin-related protein 5	1105	gi|348524562|ref|XP_003449792.1|PREDICTED: myotubularin-related protein 5-like [Oreochromis niloticus]	XP_003449792	0	96	650.588	366	352
contig_337	tnfaip3-interacting protein 1	1374	gi|465969153|gb|EMP32003.1|TNFAIP3-interacting protein 1 [Chelonia mydas]	EMP32003	1.4046e-38	68	154.451	162	111
contig_338	40s ribosomal protein s5	1189	gi|238231611|ref|NP_001153991.1|40S ribosomal protein S5 [Oncorhynchus mykiss] >gi|197632573|gb|ACH71010.1| ribosomal protein S5-1 [Salmo salar] >gi|197632575|gb|ACH71011.1| ribosomal protein S5-2 [Salmo salar] >gi|209149660|gb|ACI32985.1| 40S ribosomal protein S5 [Salmo salar] >gi|209738294|gb|ACI70016.1| 40S ribosomal protein S5 [Salmo salar] >gi|223646148|gb|ACN09832.1| 40S ribosomal protein S…	NP_001153991	3.83857e-147	100	427.172	205	205
contig_339	40s ribosomal protein s5	1069	gi|238231611|ref|NP_001153991.1|40S ribosomal protein S5 [Oncorhynchus mykiss] >gi|197632573|gb|ACH71010.1| ribosomal protein S5-1 [Salmo salar] >gi|197632575|gb|ACH71011.1| ribosomal protein S5-2 [Salmo salar] >gi|209149660|gb|ACI32985.1| 40S ribosomal protein S5 [Salmo salar] >gi|209738294|gb|ACI70016.1| 40S ribosomal protein S5 [Salmo salar] >gi|223646148|gb|ACN09832.1| 40S ribosomal protein S…	NP_001153991	4.04579e-148	100	427.943	205	205
contig_340	krueppel-like factor 11-like	1804	gi|213513612|ref|NP_001133301.1|Transforming growth factor-beta-inducible early growth response protein 3 [Salmo salar] >gi|209149867|gb|ACI32995.1| Transforming growth factor-beta-inducible early growth response protein 3 [Salmo salar]	NP_001133301	0	97	642.114	402	391
contig_341	krueppel-like factor 11-like	1016	gi|213513612|ref|NP_001133301.1|Transforming growth factor-beta-inducible early growth response protein 3 [Salmo salar] >gi|209149867|gb|ACI32995.1| Transforming growth factor-beta-inducible early growth response protein 3 [Salmo salar]	NP_001133301	3.37019e-158	87	464.922	341	297
contig_342	tar dna-binding protein 43	2299	gi|209154032|gb|ACI33248.1|TAR DNA-binding protein 43 [Salmo salar]	ACI33248	0	100	674.855	373	373
contig_343	tar dna-binding protein 43	2390	gi|223647646|gb|ACN10581.1|TAR DNA-binding protein 43 [Salmo salar]	ACN10581	0	99	657.136	371	369
contig_346	polypeptide n-acetylgalactosaminyltransferase 14-like	829	gi|301629199|ref|XP_002943734.1|PREDICTED: hypothetical protein LOC100486921 [Xenopus (Silurana) tropicalis]	XP_002943734	6.72551e-10	59	51.6026	71	42
contig_347	45 kda calcium-binding	2620	gi|348503061|ref|XP_003439085.1|PREDICTED: 45 kDa calcium-binding protein-like [Oreochromis niloticus]	XP_003439085	0	95	629.787	360	342
contig_348	leucine-rich repeat-containing protein 32-like	2315	gi|63028391|gb|AAY27078.1|glycoprotein A-rich protein [Gasterosteus aculeatus]	AAY27078	0	70	558.91	661	469
contig_349	acidic leucine-rich nuclear phosphoprotein 32 family member a	2337	gi|431895874|gb|ELK05292.1|Acidic leucine-rich nuclear phosphoprotein 32 family member A [Pteropus alecto]	ELK05292	1.94663e-74	97	252.292	146	143
contig_350	histone rna hairpin-binding protein	527	gi|209737000|gb|ACI69369.1|Histone RNA hairpin-binding protein [Salmo salar]	ACI69369	2.42186e-84	90	260.766	166	151
contig_353	PREDICTED: hypothetical protein LOC557772	1469	gi|326676757|ref|XP_685984.5|PREDICTED: hypothetical protein LOC557772 [Danio rerio]	XP_685984	7.92947e-67	69	245.743	389	272
contig_354	ras-related c3 botulinum toxin substrate 2 precursor	1056	gi|209154756|gb|ACI33610.1|Ras-related C3 botulinum toxin substrate 2 precursor [Salmo salar] >gi|209734710|gb|ACI68224.1| Ras-related C3 botulinum toxin substrate 2 precursor [Salmo salar] >gi|223647486|gb|ACN10501.1| Ras-related C3 botulinum toxin substrate 2 precursor [Salmo salar]	ACI33610	1.24444e-89	100	278.485	149	149
contig_355	ph domain leucine-rich repeat-containing protein phosphatase 1-like	919	gi|348539746|ref|XP_003457350.1|PREDICTED: PH domain leucine-rich repeat-containing protein phosphatase 1 [Oreochromis niloticus]	XP_003457350	3.73055e-167	88	513.457	305	270
contig_356	myelin protein zero-like protein 2	614	gi|213513628|ref|NP_001134555.1|myelin protein zero-like protein 2 [Salmo salar] >gi|209734240|gb|ACI67989.1| Myelin protein zero-like protein 2 precursor [Salmo salar]	NP_001134555	2.79101e-09	72	63.1586	54	39
contig_357	gamma-aminobutyric acid receptor-associated protein	1494	gi|218505655|ref|NP_001136189.1|Gamma-aminobutyric acid receptor-associated protein [Salmo salar] >gi|259089526|ref|NP_001158563.1| Gamma-aminobutyric acid receptor-associated protein [Oncorhynchus mykiss] >gi|209730824|gb|ACI66281.1| Gamma-aminobutyric acid receptor-associated protein [Salmo salar] >gi|209731234|gb|ACI66486.1| Gamma-aminobutyric acid receptor-associated protein [Salmo salar] >gi…	NP_001136189	5.89721e-36	100	139.043	66	66
contig_358	transposable element tcb2 transposase	978	gi|209732954|gb|ACI67346.1|Transposable element Tcb2 transposase [Salmo salar]	ACI67346	1.00324e-13	92	73.559	40	37
contig_359	dna-mediated transposase	824	gi|157285980|gb|ABV31711.1|transposase [Salmo salar]	ABV31711	7.60874e-18	55	89.7373	117	65
contig_360	tubulointerstitial nephritis antigen-like	3602	gi|348513320|ref|XP_003444190.1|PREDICTED: tubulointerstitial nephritis antigen-like [Oreochromis niloticus]	XP_003444190	0	93	610.527	339	318
contig_361	flavin reductase	638	gi|225704054|gb|ACO07873.1|Flavin reductase [Oncorhynchus mykiss]	ACO07873	7.63477e-124	99	360.533	176	175
contig_362	2-aminoethanethiol dioxygenase	1587	gi|213512468|ref|NP_001134267.1|2-aminoethanethiol dioxygenase [Salmo salar] >gi|209731966|gb|ACI66852.1| 2-aminoethanethiol dioxygenase [Salmo salar]	NP_001134267	1.66095e-157	92	460.299	251	233
contig_363	2-aminoethanethiol dioxygenase	1322	gi|213512468|ref|NP_001134267.1|2-aminoethanethiol dioxygenase [Salmo salar] >gi|209731966|gb|ACI66852.1| 2-aminoethanethiol dioxygenase [Salmo salar]	NP_001134267	4.00728e-174	97	499.204	249	244
contig_365	choline ethanolaminephosphotransferase 1	4315	gi|348520483|ref|XP_003447757.1|PREDICTED: choline/ethanolaminephosphotransferase 1-like [Oreochromis niloticus]	XP_003447757	0	87	668.692	422	370
contig_366	dcn1-like protein 4-like	2760	gi|348504534|ref|XP_003439816.1|PREDICTED: DCN1-like protein 4-like [Oreochromis niloticus]	XP_003439816	1.61493e-116	100	369.007	178	178
contig_368	poly(adp-ribose) glycohydrolase-like	727	gi|410903988|ref|XP_003965475.1|PREDICTED: poly(ADP-ribose) glycohydrolase-like [Takifugu rubripes]	XP_003965475	3.37317e-94	76	298.516	243	185
contig_369	nsfl1 cofactor p47-like	1391	gi|348539067|ref|XP_003457011.1|PREDICTED: NSFL1 cofactor p47-like [Oreochromis niloticus]	XP_003457011	0	91	617.461	377	345
contig_371	arrestin domain-containing protein 3-like	865	gi|410923417|ref|XP_003975178.1|PREDICTED: arrestin domain-containing protein 3-like [Takifugu rubripes]	XP_003975178	8.41972e-72	72	236.884	201	145
contig_373	this cds feature is included to show the translation of the corresponding presently translation qualifiers on c_region features are partial	1513	gi|224797184|gb|ACN62590.1|immunoglobulin light chain lambda cluster 2A [Ictalurus punctatus]	ACN62590	7.3218e-23	76	102.449	98	75
contig_374	tc1-like transporase	658	gi|118596560|dbj|BAF37936.1|Tc1-like transporase [Oncorhynchus mykiss]	BAF37936	6.15262e-127	98	373.629	186	183
contig_375	protein yippee-like 5	777	gi|350582577|ref|XP_003481305.1|PREDICTED: protein yippee-like 5-like isoform 6 [Sus scrofa]	XP_003481305	6.21069e-74	99	232.646	112	111
contig_376	tc1-like transposase	1062	gi|357575246|gb|AET85182.1|TC1-like transposase [Cyprinus carpio]	AET85182	7.43697e-05	46	46.2098	112	52
contig_377	e3 ubiquitin-protein ligase dtx3l	984	gi|213514420|ref|NP_001133880.1|deltex-3-like [Salmo salar] >gi|209155678|gb|ACI34071.1| deltex-3-like [Salmo salar]	NP_001133880	9.26977e-49	94	182.57	95	90
contig_380	zinc finger homeobox protein 4	1859	gi|348512054|ref|XP_003443558.1|PREDICTED: zinc finger homeobox protein 4-like [Oreochromis niloticus]	XP_003443558	1.33905e-97	77	340.117	291	226
contig_381	anaphase-promoting complex subunit 4	2029	gi|348504540|ref|XP_003439819.1|PREDICTED: anaphase-promoting complex subunit 4 [Oreochromis niloticus]	XP_003439819	0	94	965.296	535	503
contig_382	zgc:163023 protein	1378	gi|209731344|gb|ACI66541.1|Tetraspanin-4 [Salmo salar]	ACI66541	5.11128e-106	99	325.865	186	185
contig_383	zgc:163023 protein	1132	gi|209154134|gb|ACI33299.1|Tetraspanin-4 [Salmo salar] >gi|209735262|gb|ACI68500.1| Tetraspanin-4 [Salmo salar]	ACI33299	2.45107e-55	97	192.2	95	93
contig_385	dspa partial	2229	gi|47228181|emb|CAG07576.1|unnamed protein product [Tetraodon nigroviridis]	CAG07576	2.11636e-48	94	194.126	110	104
contig_386	60s ribosomal protein l11	554	gi|209736412|gb|ACI69075.1|60S ribosomal protein L11 [Salmo salar] >gi|223646606|gb|ACN10061.1| 60S ribosomal protein L11 [Salmo salar] >gi|223672453|gb|ACN12408.1| 60S ribosomal protein L11 [Salmo salar] >gi|469832570|gb|AGH92637.1| ribosomal protein L11 [Salmo salar]	ACI69075	6.27709e-117	100	340.502	166	166
contig_387	60s ribosomal protein l11	591	gi|209736412|gb|ACI69075.1|60S ribosomal protein L11 [Salmo salar] >gi|223646606|gb|ACN10061.1| 60S ribosomal protein L11 [Salmo salar] >gi|223672453|gb|ACN12408.1| 60S ribosomal protein L11 [Salmo salar] >gi|469832570|gb|AGH92637.1| ribosomal protein L11 [Salmo salar]	ACI69075	2.10736e-115	100	337.421	164	164
contig_388	amyloid beta a4 precursor protein-binding family b member 1-like	1215	gi|348536986|ref|XP_003455976.1|PREDICTED: amyloid beta A4 precursor protein-binding family B member 1-like [Oreochromis niloticus]	XP_003455976	4.67284e-115	73	362.073	366	270
contig_389	amyloid beta a4 precursor protein-binding family b member 1-like	564	gi|348536986|ref|XP_003455976.1|PREDICTED: amyloid beta A4 precursor protein-binding family B member 1-like [Oreochromis niloticus]	XP_003455976	1.77244e-110	90	341.273	183	165
contig_392	chk1 checkpoint-like partial	1905	gi|343459113|gb|AEM37715.1|plasminogen [Epinephelus bruneus]	AEM37715	1.69378e-15	100	78.9518	38	38
contig_394	golgin subfamily a member 7	609	gi|348522217|ref|XP_003448622.1|PREDICTED: golgin subfamily A member 7-like [Oreochromis niloticus]	XP_003448622	1.03503e-90	94	273.478	143	135
contig_395	cytokine receptor-like factor 3	619	gi|291190770|ref|NP_001167401.1|cytokine receptor-like factor 3 [Salmo salar] >gi|223648158|gb|ACN10837.1| Cytokine receptor-like factor 3 [Salmo salar]	NP_001167401	1.5986e-109	100	332.413	173	173
contig_397	oxysterol-binding protein 10	1382	gi|326675127|ref|XP_002665019.2|PREDICTED: oxysterol-binding protein-related protein 10 [Danio rerio]	XP_002665019	4.03329e-144	95	429.869	240	230
contig_398	ch053 protein	556	gi|213514908|ref|NP_001134197.1|CH053 protein [Salmo salar] >gi|209731394|gb|ACI66566.1| C8orf53 homolog [Salmo salar]	NP_001134197	1.65053e-11	89	68.9366	82	73
contig_399	nuclear protein localization protein 4 homolog	1705	gi|41054207|ref|NP_956101.1|nuclear protein localization protein 4 homolog [Danio rerio] >gi|28277776|gb|AAH45845.1| Nuclear protein localization 4 homolog (S. cerevisiae) [Danio rerio] >gi|182889954|gb|AAI65856.1| Nploc4 protein [Danio rerio]	NP_956101	0	93	968.378	536	500
contig_400	neuroblast differentiation-associated protein ahnak	821	gi|348514462|ref|XP_003444759.1|PREDICTED: neuroblast differentiation-associated protein AHNAK-like [Oreochromis niloticus]	XP_003444759	4.25508e-57	75	208.764	269	202
contig_402	autophagy-related protein 16-1-like	1486	gi|348540790|ref|XP_003457870.1|PREDICTED: autophagy-related protein 16-1-like [Oreochromis niloticus]	XP_003457870	8.45505e-60	59	154.451	149	89
contig_404	transmembrane protein 214-b-like	2318	gi|348517680|ref|XP_003446361.1|PREDICTED: transmembrane protein 214-B-like [Oreochromis niloticus]	XP_003446361	0	84	980.319	686	581
contig_405	receptor-type tyrosine-protein phosphatase eta-like	3585	gi|432953019|ref|XP_004085271.1|PREDICTED: receptor-type tyrosine-protein phosphatase beta-like, partial [Oryzias latipes]	XP_004085271	0	55	637.106	1154	636
contig_406	mediator of rna polymerase ii transcription subunit 14	1495	gi|410896466|ref|XP_003961720.1|PREDICTED: mediator of RNA polymerase II transcription subunit 14-like [Takifugu rubripes]	XP_003961720	0	94	604.364	357	339
contig_407	elongation factor 1- oocyte form	690	gi|223647248|gb|ACN10382.1|Elongation factor 1-alpha, oocyte form [Salmo salar] >gi|223673125|gb|ACN12744.1| Elongation factor 1-alpha, oocyte form [Salmo salar]	ACN10382	1.15251e-128	99	374.785	205	204
contig_408	endoplasmic reticulum aminopeptidase 1	3631	gi|348535666|ref|XP_003455320.1|PREDICTED: endoplasmic reticulum aminopeptidase 1 [Oreochromis niloticus]	XP_003455320	0	87	1469.14	942	821
contig_409	heavy subunit	1418	gi|238231615|ref|NP_001153993.1|Ferritin, heavy subunit [Oncorhynchus mykiss] >gi|225703252|gb|ACO07472.1| Ferritin, heavy subunit [Oncorhynchus mykiss]	NP_001153993	4.41925e-125	100	372.859	176	176
contig_410	heavy subunit	1295	gi|238231615|ref|NP_001153993.1|Ferritin, heavy subunit [Oncorhynchus mykiss] >gi|225703252|gb|ACO07472.1| Ferritin, heavy subunit [Oncorhynchus mykiss]	NP_001153993	4.18569e-121	99	361.303	174	173
contig_411	GA26587	1489	gi|198468804|ref|XP_002134126.1|GA26587 [Drosophila pseudoobscura pseudoobscura] >gi|198146578|gb|EDY72753.1| GA26587 [Drosophila pseudoobscura pseudoobscura]	XP_002134126	0.000109659	50	54.299	223	112
contig_412	ano1 protein	1296	gi|348523539|ref|XP_003449281.1|PREDICTED: anoctamin-1-like [Oreochromis niloticus]	XP_003449281	0	93	705.286	404	378
contig_413	heterogeneous nuclear ribonucleoprotein u	1270	gi|348506418|ref|XP_003440756.1|PREDICTED: heterogeneous nuclear ribonucleoprotein U-like [Oreochromis niloticus]	XP_003440756	0	93	721.079	422	394
contig_415	protein yipf5	1482	gi|223648152|gb|ACN10834.1|YIPF5 [Salmo salar]	ACN10834	5.01195e-180	100	516.538	256	256
contig_417	lysine-specific demethylase 2b-like	1039	gi|432875256|ref|XP_004072751.1|PREDICTED: lysine-specific demethylase 2B-like [Oryzias latipes]	XP_004072751	2.38733e-128	78	396.741	346	272
contig_420	ras-related protein rab-5b-like	1991	gi|348537690|ref|XP_003456326.1|PREDICTED: ras-related protein Rab-5B-like [Oreochromis niloticus]	XP_003456326	5.7364e-124	100	378.252	182	182
contig_424	alpha-galactosidase a-like	2023	gi|291190554|ref|NP_001167136.1|Alpha-galactosidase A precursor [Salmo salar] >gi|223648312|gb|ACN10914.1| Alpha-galactosidase A precursor [Salmo salar]	NP_001167136	0	99	841.262	408	406
contig_425	protein fantom	3195	gi|350536537|ref|NP_001233589.1|proteasome activator complex subunit 4 [Danio rerio] >gi|343197813|gb|AEM05865.1| rpgrip1l protein [Danio rerio]	NP_001233589	0	78	1057.36	835	655
contig_426	kelch-like protein 12-like	1562	gi|348502814|ref|XP_003438962.1|PREDICTED: kelch-like protein 12-like [Oreochromis niloticus]	XP_003438962	2.33549e-126	99	392.119	189	188
contig_427	sjchgc04011 protein	688	gi|76153153|gb|AAX24812.2|SJCHGC04011 protein [Schistosoma japonicum]	AAX24812	8.17949e-08	76	57.3806	42	32
contig_428	sjchgc03009 protein	1949	gi|76153175|gb|AAX24831.2|SJCHGC03009 protein [Schistosoma japonicum]	AAX24831	1.05623e-18	83	92.4337	62	52
contig_429	t-cell acute lymphocytic leukemia protein 1 homolog	1267	gi|224587069|gb|ACN58599.1|T-cell acute lymphocytic leukemia protein 1 homolog [Salmo salar]	ACN58599	3.50947e-39	90	150.984	108	98
contig_431	heat shock 70 kda protein 12a	3384	gi|432901828|ref|XP_004076967.1|PREDICTED: heat shock 70 kDa protein 12A-like [Oryzias latipes]	XP_004076967	0	94	1276.92	671	636
contig_432	piggybac transposable element-derived protein 4-like	4091	gi|410904721|ref|XP_003965840.1|PREDICTED: piggyBac transposable element-derived protein 1-like [Takifugu rubripes]	XP_003965840	5.8404e-69	67	254.988	279	187
contig_433	signal transducer and activator of transcription 1	1715	gi|61098368|ref|NP_001012932.1|signal transducer and activator of transcription 1-alpha/beta [Gallus gallus] >gi|53133522|emb|CAG32090.1| hypothetical protein RCJMB04_17i9 [Gallus gallus]	NP_001012932	5.12631e-170	86	512.686	329	286
contig_434	tyrosine-protein kinase csk-like	837	gi|348500336|ref|XP_003437729.1|PREDICTED: tyrosine-protein kinase CSK-like [Oreochromis niloticus]	XP_003437729	5.99423e-52	96	187.193	96	93
contig_435	protein fam168b- partial	746	gi|410908763|ref|XP_003967860.1|PREDICTED: myelin-associated neurite-outgrowth inhibitor-like isoform 2 [Takifugu rubripes]	XP_003967860	3.83575e-18	78	88.5817	70	55
contig_436	transmembrane protein mitochondrial-like	1092	gi|348533133|ref|XP_003454060.1|PREDICTED: transmembrane protein 11, mitochondrial-like [Oreochromis niloticus]	XP_003454060	1.65938e-116	97	347.436	176	171
contig_443	rna-binding protein 39	1145	gi|209154564|gb|ACI33514.1|RNA-binding protein 39 [Salmo salar]	ACI33514	2.21736e-142	96	426.402	262	254
contig_444	rna-binding protein 39	1582	gi|209154564|gb|ACI33514.1|RNA-binding protein 39 [Salmo salar]	ACI33514	0	97	682.945	388	380
contig_445	sept2 protein	1273	gi|213514886|ref|NP_001133912.1|septin-2 [Salmo salar] >gi|209155796|gb|ACI34130.1| Septin-2 [Salmo salar]	NP_001133912	3.81791e-23	100	107.842	53	53
contig_446	low quality protein: importin-7-like	1021	gi|432851718|ref|XP_004067050.1|PREDICTED: LOW QUALITY PROTEIN: importin-7-like [Oryzias latipes]	XP_004067050	8.71509e-44	94	171.4	89	84
contig_447	arf gtpase-activating protein git2 isoform 7	2501	gi|348528553|ref|XP_003451781.1|PREDICTED: ARF GTPase-activating protein GIT2-like [Oreochromis niloticus]	XP_003451781	1.00926e-77	91	278.1	167	153
contig_448	sequestosome 1	3692	gi|213513646|ref|NP_001133813.1|Sequestosome-1 [Salmo salar] >gi|209155416|gb|ACI33940.1| Sequestosome-1 [Salmo salar]	NP_001133813	0	90	603.594	434	391
contig_450	integrin beta-2 precursor	1159	gi|259155108|ref|NP_001158796.1|Integrin beta-2 precursor [Salmo salar] >gi|223647462|gb|ACN10489.1| Integrin beta-2 precursor [Salmo salar]	NP_001158796	0	92	654.44	385	358
contig_451	integrin beta-2 precursor	1154	gi|185133705|ref|NP_001117907.1|CD18 protein precursor [Oncorhynchus mykiss] >gi|148353986|emb|CAL90974.2| CD18 protein [Oncorhynchus mykiss]	NP_001117907	0	97	741.495	384	375
contig_452	run domain beclin-1 interacting and cystein-rich containing	1160	gi|348535843|ref|XP_003455407.1|PREDICTED: run domain Beclin-1 interacting and cystein-rich containing protein-like, partial [Oreochromis niloticus]	XP_003455407	1.07666e-59	60	217.624	329	200
contig_453	tcb1 transposase	2250	gi|60688018|gb|AAX30342.1|SJCHGC03036 protein [Schistosoma japonicum]	AAX30342	1.60772e-25	79	111.309	72	57
contig_454	lim and calponin homology domains-containing protein 1-like	1649	gi|348511868|ref|XP_003443465.1|PREDICTED: LIM and calponin homology domains-containing protein 1-like [Oreochromis niloticus]	XP_003443465	1.22051e-88	78	306.605	250	195
contig_455	thrombospondin-1b precursor	5047	gi|348520536|ref|XP_003447783.1|PREDICTED: thrombospondin-1 [Oreochromis niloticus]	XP_003447783	0	93	1949.87	1172	1091
contig_458	signal transducer and activator of transcription 1	944	gi|185132340|ref|NP_001118218.1|signal transducer/activator of transcription [Oncorhynchus mykiss] >gi|2190565|gb|AAB60925.1| Stat1-2 [Oncorhynchus mykiss]	NP_001118218	2.14127e-155	100	464.537	219	219
contig_459	ubiquitin carboxyl-terminal hydrolase 36	1360	gi|348525234|ref|XP_003450127.1|PREDICTED: ubiquitin carboxyl-terminal hydrolase 36 [Oreochromis niloticus]	XP_003450127	4.24921e-25	58	117.857	390	229
contig_461	leucyl-cystinyl aminopeptidase	995	gi|348528436|ref|XP_003451723.1|PREDICTED: leucyl-cystinyl aminopeptidase-like [Oreochromis niloticus]	XP_003451723	3.48505e-154	82	469.929	331	274
contig_462	synaptotagmin-like protein 1	625	gi|117558176|gb|AAI27389.1|Zgc:152940 [Danio rerio]	AAI27389	1.62142e-23	80	106.686	86	69
contig_463	synaptotagmin-like protein 1-like	2040	gi|348513286|ref|XP_003444173.1|PREDICTED: synaptotagmin-like protein 1-like [Oreochromis niloticus]	XP_003444173	3.12872e-157	83	476.093	365	303
contig_465	macrophage mannose receptor 1-like	662	gi|317420031|emb|CBN82067.1|Macrophage mannose receptor 1 [Dicentrarchus labrax]	CBN82067	7.85366e-95	85	311.997	228	194
contig_466	zinc fingers and homeoboxes protein 2	3512	gi|148356265|ref|NP_942109.2|zinc fingers and homeoboxes protein 2 [Danio rerio] >gi|146326990|gb|AAI41783.1| Zhx2 protein [Danio rerio]	NP_942109	0	78	1060.44	832	649
contig_468	zgc:152769 protein	657	gi|115313317|gb|AAI24121.1|Zgc:152769 protein [Danio rerio]	AAI24121	2.67871e-79	94	250.751	136	128
contig_469	profilin-2	1281	gi|259089183|ref|NP_001158629.1|Profilin-1 [Oncorhynchus mykiss] >gi|225705416|gb|ACO08554.1| Profilin-1 [Oncorhynchus mykiss]	NP_001158629	3.26856e-96	100	296.204	143	143
contig_470	heterogeneous nuclear ribonucleoprotein u-like protein 1	1858	gi|291190809|ref|NP_001167405.1|Heterogeneous nuclear ribonucleoprotein U-like protein 1 [Salmo salar] >gi|223648300|gb|ACN10908.1| Heterogeneous nuclear ribonucleoprotein U-like protein 1 [Salmo salar]	NP_001167405	0	95	878.626	588	563
contig_471	heterogeneous nuclear ribonucleoprotein u-like protein 1	1549	gi|291190809|ref|NP_001167405.1|Heterogeneous nuclear ribonucleoprotein U-like protein 1 [Salmo salar] >gi|223648300|gb|ACN10908.1| Heterogeneous nuclear ribonucleoprotein U-like protein 1 [Salmo salar]	NP_001167405	0	91	674.47	409	376
contig_472	si:ch211- protein	1678	gi|348521260|ref|XP_003448144.1|PREDICTED: vezatin-like [Oreochromis niloticus]	XP_003448144	1.04049e-175	74	528.865	555	416
contig_473	s100 calcium binding protein v2-like	1148	gi|259155389|ref|NP_001158756.1|S100-A14 [Salmo salar] >gi|223646982|gb|ACN10249.1| S100-A14 [Salmo salar] >gi|223672847|gb|ACN12605.1| S100-A14 [Salmo salar]	NP_001158756	5.14387e-63	99	207.994	104	103
contig_476	retrotransposable element tf2 155 kda protein type 1-like	693	gi|326668118|ref|XP_003198743.1|PREDICTED: retrotransposable element Tf2 155 kDa protein type 1-like [Danio rerio]	XP_003198743	1.42694e-58	59	143.28	169	101
contig_478	amyloid beta a4 isoform 1	2133	gi|348530866|ref|XP_003452931.1|PREDICTED: amyloid beta A4 protein-like isoform 1 [Oreochromis niloticus]	XP_003452931	0	89	971.459	669	599
contig_479	ubiquilin isoform cra_a	2116	gi|119573394|gb|EAW53009.1|ubiquilin 4, isoform CRA_c [Homo sapiens]	EAW53009	3.02941e-21	66	100.908	121	80
contig_480	5 -amp-activated protein kinase subunit gamma-3-like	849	gi|432850310|ref|XP_004066767.1|PREDICTED: 5'-AMP-activated protein kinase subunit gamma-2-like [Oryzias latipes]	XP_004066767	4.00709e-48	92	173.711	99	92
contig_481	ef-hand domain-containing protein kiaa0494-like	2668	gi|432917473|ref|XP_004079526.1|PREDICTED: EF-hand domain-containing protein KIAA0494-like [Oryzias latipes]	XP_004079526	1.57565e-139	75	432.565	412	313
contig_483	decorin precursor	686	gi|238231551|ref|NP_001153958.1|decorin precursor [Oncorhynchus mykiss] >gi|169116888|gb|ACA42748.1| decorin [Oncorhynchus mykiss]	NP_001153958	4.72074e-94	100	291.197	139	139
contig_484	protein c5orf42	1233	gi|326670920|ref|XP_001332194.4|PREDICTED: uncharacterized protein C5orf42-like, partial [Danio rerio]	XP_001332194	1.22142e-55	55	207.994	407	224
contig_485	zinc finger cchc domain-containing protein 24	1432	gi|47223256|emb|CAF98640.1|unnamed protein product [Tetraodon nigroviridis]	CAF98640	9.49711e-21	100	96.6709	45	45
contig_486	zinc finger protein 462	977	gi|363744671|ref|XP_429174.3|PREDICTED: zinc finger protein 462 [Gallus gallus]	XP_429174	6.61211e-67	66	239.58	274	181
contig_487	protein smg7 isoform 1	4790	gi|348543011|ref|XP_003458977.1|PREDICTED: protein SMG7 [Oreochromis niloticus]	XP_003458977	0	84	1593.17	1159	977
contig_488	protein smg7 isoform 1	6146	gi|348543011|ref|XP_003458977.1|PREDICTED: protein SMG7 [Oreochromis niloticus]	XP_003458977	0	83	1520.75	1161	966
contig_489	sjchgc03036 protein	666	gi|60688018|gb|AAX30342.1|SJCHGC03036 protein [Schistosoma japonicum]	AAX30342	2.99277e-09	68	43.5134	41	28
contig_490	Hamartin	1127	gi|224613204|gb|ACN60181.1|Hamartin [Salmo salar]	ACN60181	2.74854e-23	70	108.227	110	77
contig_491	follistatin-related protein 1 precursor	1659	gi|224613268|gb|ACN60213.1|Follistatin-related protein 1 precursor [Salmo salar]	ACN60213	1.89596e-41	97	158.303	80	78
contig_493	sorting nexin-14	1356	gi|213512824|ref|NP_001133928.1|sorting nexin-14 [Salmo salar] >gi|209155850|gb|ACI34157.1| Sorting nexin-14 [Salmo salar]	NP_001133928	0	96	842.032	445	431
contig_494	catenin beta-1	783	gi|224587125|gb|ACN58608.1|Catenin beta-1 [Salmo salar]	ACN58608	1.36244e-174	99	506.138	259	258
contig_495	erythrocyte membrane-associated giant protein antigen 332	835	gi|83317874|ref|XP_731351.1|erythrocyte membrane-associated giant protein antigen 332 [Plasmodium yoelii yoelii 17XNL] >gi|23491364|gb|EAA22916.1| erythrocyte membrane-associated giant protein antigen 332 [Plasmodium yoelii yoelii]	XP_731351	4.43571e-05	67	53.9138	113	76
contig_497	wd repeat-containing protein 1	2203	gi|209154178|gb|ACI33321.1|WD repeat-containing protein 1 [Salmo salar]	ACI33321	0	98	1169.84	606	595
contig_498	ring finger and ccch-type zinc finger domain-containing protein 2-like	4280	gi|348513879|ref|XP_003444468.1|PREDICTED: RING finger and CCCH-type zinc finger domain-containing protein 2-like [Oreochromis niloticus]	XP_003444468	3.03298e-30	64	139.813	264	169
contig_500	#NAME?	842	gi|209735802|gb|ACI68770.1|H2.0-like homeobox protein [Salmo salar]	ACI68770	4.4723e-70	84	229.95	168	142
contig_501	af222766_1ankyrin partial	1574	gi|348528506|ref|XP_003451758.1|PREDICTED: ankyrin-1 [Oreochromis niloticus]	XP_003451758	0	95	990.334	524	503
contig_502	low quality protein: ankyrin-1	2152	gi|410923084|ref|XP_003975012.1|PREDICTED: ankyrin-1-like [Takifugu rubripes]	XP_003975012	0	94	1307.74	724	685
contig_503	hamartin-like isoform 2	1899	gi|224613204|gb|ACN60181.1|Hamartin [Salmo salar]	ACN60181	8.93351e-78	78	264.233	257	201
contig_504	loc733328 protein	2549	gi|348516369|ref|XP_003445711.1|PREDICTED: tankyrase-1-like [Oreochromis niloticus]	XP_003445711	0	97	916.376	480	466
contig_505	cysteine and histidine-rich protein 1-like	1275	gi|348513306|ref|XP_003444183.1|PREDICTED: cysteine and histidine-rich protein 1-like [Oreochromis niloticus]	XP_003444183	9.71585e-55	85	196.438	157	135
contig_509	reverse ribonuclease integrase	1028	gi|141796373|gb|AAI39611.1|Zgc:162621 protein [Danio rerio]	AAI39611	8.8533e-128	77	380.948	291	226
contig_510	deoxynucleotidyltransferase terminal-interacting protein 1	1085	gi|326668898|ref|XP_002662598.2|PREDICTED: deoxynucleotidyltransferase terminal-interacting protein 1-like, partial [Danio rerio]	XP_002662598	2.42124e-72	82	237.654	156	129
contig_511	pumilio homolog 2-like	2731	gi|348517672|ref|XP_003446357.1|PREDICTED: pumilio homolog 2 isoform 1 [Oreochromis niloticus]	XP_003446357	0	98	793.112	386	382
contig_512	actin binding 1ca	3352	gi|41152032|ref|NP_958452.1|coronin, actin binding protein, 1Ca [Danio rerio] >gi|28278327|gb|AAH45340.1| Coronin, actin binding protein, 1C [Danio rerio] >gi|182890910|gb|AAI65745.1| Coro1c protein [Danio rerio]	NP_958452	5.64632e-127	95	407.912	225	214
contig_513	signal transducer activator of transcription	616	gi|185132157|ref|NP_001118179.1|signal transducer/activator of transcription [Oncorhynchus mykiss] >gi|2190563|gb|AAB60924.1| signal transducer/activator of transcription Stat1 [Oncorhynchus mykiss]	NP_001118179	1.96668e-139	100	418.698	204	204
contig_514	signal transducer activator of transcription	616	gi|185132340|ref|NP_001118218.1|signal transducer/activator of transcription [Oncorhynchus mykiss] >gi|2190565|gb|AAB60925.1| Stat1-2 [Oncorhynchus mykiss]	NP_001118218	2.57864e-138	99	416.001	204	202
contig_515	copper chaperone for superoxide dismutase	1015	gi|213513394|ref|NP_001133786.1|copper chaperone for superoxide dismutase [Salmo salar] >gi|209155328|gb|ACI33896.1| Copper chaperone for superoxide dismutase [Salmo salar]	NP_001133786	0	99	539.65	270	268
contig_516	neuronal-specific septin-3-like	3000	gi|147732931|sp|A2BGU8.1|SEPT3_DANRERecName: Full=Neuronal-specific septin-3	A2BGU8	0	95	548.51	309	294
contig_517	coagulation factor xiii a chain	2145	gi|291190438|ref|NP_001167116.1|Coagulation factor XIII A chain [Salmo salar] >gi|223648220|gb|ACN10868.1| Coagulation factor XIII A chain precursor [Salmo salar]	NP_001167116	0	99	1447.18	705	700
contig_518	transcription factor sox-6	964	gi|185133745|ref|NP_001118016.1|SOX-LZ [Oncorhynchus mykiss] >gi|927217|dbj|BAA09617.1| SOX-LZ [Oncorhynchus mykiss]	NP_001118016	4.4231e-127	86	392.504	327	284
contig_519	aryl hydrocarbon receptor 2 beta	2027	gi|185133306|ref|NP_001117724.1|aryl hydrocarbon receptor beta [Oncorhynchus mykiss] >gi|31982972|gb|AAC95336.4| aryl hydrocarbon receptor beta [Oncorhynchus mykiss]	NP_001117724	0	100	1339.71	675	675
contig_520	aryl hydrocarbon receptor 2 alpha	896	gi|262189346|gb|ACY30365.1|aryl hydrocarbon receptor 2 alpha [Salmo salar]	ACY30365	7.19184e-145	93	443.736	301	280
contig_522	target of myb protein 1	503	gi|1915892|emb|CAA69995.1|tom-1A protein [Gallus gallus]	CAA69995	1.73331e-06	77	52.7582	45	35
contig_523	lysine-specific demethylase 5b	4871	gi|348507705|ref|XP_003441396.1|PREDICTED: lysine-specific demethylase 5B-like [Oreochromis niloticus]	XP_003441396	0	83	1980.3	1406	1175
contig_524	sjchgc04011 protein	1293	gi|76153153|gb|AAX24812.2|SJCHGC04011 protein [Schistosoma japonicum]	AAX24812	4.0199e-11	74	69.3218	47	35
contig_526	ankyrin repeat domain-containing protein 12	2992	gi|432911863|ref|XP_004078757.1|PREDICTED: ankyrin repeat domain-containing protein 12 [Oryzias latipes]	XP_004078757	2.29335e-146	63	486.108	938	593
contig_527	low quality protein: plexin-b2	5652	gi|348521294|ref|XP_003448161.1|PREDICTED: plexin-B2-like [Oreochromis niloticus]	XP_003448161	0	85	2523.81	1705	1458
contig_528	tumor protein d53-like	1660	gi|213511731|ref|NP_001133838.1|Tumor protein D53 homolog [Salmo salar] >gi|209155528|gb|ACI33996.1| Tumor protein D53 homolog [Salmo salar]	NP_001133838	4.24883e-130	100	389.037	191	191
contig_529	proteasome subunit beta type-6 precursor	888	gi|5823090|gb|AAD53036.1|AF115539_1proteasome delta [Oncorhynchus mykiss]	AAD53036	8.72556e-161	100	458.373	223	223
contig_530	kelch repeat and btb domain-containing protein 2	1272	gi|317420147|emb|CBN82183.1|Kelch repeat and BTB domain-containing protein 2 [Dicentrarchus labrax]	CBN82183	9.11577e-180	98	527.709	256	251
contig_531	adiponectin receptor protein 1	1722	gi|223648194|gb|ACN10855.1|Adiponectin receptor protein 1 [Salmo salar]	ACN10855	0	100	590.497	304	304
contig_532	phosphoinositide-3- regulatory polypeptide 3 ( gamma)	2548	gi|432914800|ref|XP_004079127.1|PREDICTED: phosphatidylinositol 3-kinase regulatory subunit gamma-like [Oryzias latipes]	XP_004079127	8.64211e-163	83	493.041	332	277
contig_533	uv excision repair protein rad23 homolog b	717	gi|432871920|ref|XP_004072043.1|PREDICTED: UV excision repair protein RAD23 homolog B-like [Oryzias latipes]	XP_004072043	5.1401e-62	74	210.69	192	143
contig_535	zinc finger ccch domain-containing protein 4	509	gi|326674230|ref|XP_686060.4|PREDICTED: hypothetical protein LOC557823 [Danio rerio]	XP_686060	8.51529e-13	58	75.485	134	79
contig_537	adp-ribosylation factor-like protein 8a	2045	gi|348516988|ref|XP_003446018.1|PREDICTED: ADP-ribosylation factor-like protein 8A-like [Oreochromis niloticus] >gi|410899164|ref|XP_003963067.1| PREDICTED: ADP-ribosylation factor-like protein 8A-like [Takifugu rubripes]	XP_003446018	3.12312e-127	99	385.956	187	186
contig_538	metalloproteinase inhibitor 2 precursor	1374	gi|185132169|ref|NP_001117980.1|tissue inhibitor of metalloproteinase 2 precursor [Oncorhynchus mykiss] >gi|51949889|gb|AAU14867.1| tissue inhibitor of metalloproteinase 2 [Oncorhynchus mykiss] >gi|209737558|gb|ACI69648.1| Metalloproteinase inhibitor 2 precursor [Salmo salar] >gi|223647328|gb|ACN10422.1| Metalloproteinase inhibitor 2 precursor [Salmo salar] >gi|223673213|gb|ACN12788.1| Metallopro…	NP_001117980	3.70423e-145	99	425.246	214	212
contig_539	pre-mrna-processing factor 6	2408	gi|351714852|gb|EHB17771.1|Pre-mRNA-processing factor 6 [Heterocephalus glaber]	EHB17771	7.47009e-38	90	116.316	71	64
contig_540	protein quaking-b	2057	gi|47206753|emb|CAG01998.1|unnamed protein product [Tetraodon nigroviridis]	CAG01998	2.04105e-36	76	149.058	121	93
contig_541	cca trna nucleotidyltransferase mitochondrial-like	2094	gi|209154746|gb|ACI33605.1|tRNA-nucleotidyltransferase 1, mitochondrial precursor Mitochondrial [Salmo salar]	ACI33605	0	98	870.922	430	425
contig_543	ubiquitin-conjugating enzyme e2 h	3402	gi|41393135|ref|NP_958897.1|ubiquitin-conjugating enzyme E2 H [Danio rerio] >gi|29165802|gb|AAH49139.1| Ubiquitin-conjugating enzyme E2H (UBC8 homolog, yeast) [Danio rerio] >gi|182889496|gb|AAI65255.1| Ube2h protein [Danio rerio]	NP_958897	1.05313e-82	99	276.944	134	133
contig_544	transcription factor ap-2-alpha	1935	gi|189526175|ref|XP_689701.3|PREDICTED: transcription factor AP-2-alpha [Danio rerio]	XP_689701	1.77668e-47	56	181.415	269	153
contig_545	mitogen-activated protein kinase kinase kinase 5	3405	gi|348517692|ref|XP_003446367.1|PREDICTED: mitogen-activated protein kinase kinase kinase 5-like [Oreochromis niloticus]	XP_003446367	0	93	1588.16	953	891
contig_546	wash complex subunit strumpellin-like	1377	gi|41055722|ref|NP_956477.1|WASH complex subunit strumpellin [Danio rerio] >gi|82188666|sp|Q7ZVM1.1|STRUM_DANRE RecName: Full=WASH complex subunit strumpellin >gi|28277747|gb|AAH45490.1| Zgc:55908 [Danio rerio]	NP_956477	0	96	833.173	433	420
contig_548	hd_fugru ame: full=huntingtin ame: full=huntington disease protein homolog short=hd protein homolog	4979	gi|348532626|ref|XP_003453807.1|PREDICTED: huntingtin-like [Oreochromis niloticus]	XP_003453807	0	88	2499.16	1676	1477
contig_549	acyl- synthetase family member mitochondrial-like	637	gi|348509256|ref|XP_003442166.1|PREDICTED: acyl-CoA synthetase family member 2, mitochondrial-like [Oreochromis niloticus]	XP_003442166	1.45499e-42	86	160.614	111	96
contig_550	pleckstrin homology-like domain family b member 3-like	906	gi|326675343|ref|XP_001339991.4|PREDICTED: pleckstrin homology-like domain family B member 3-like, partial [Danio rerio]	XP_001339991	2.72759e-28	96	116.701	59	57
contig_551	cytochrome b-c1 complex subunit mitochondrial-like	1474	gi|18496665|gb|AAL74192.1|AF465782_1ubiquinol-cytochrome c reductase core I protein [Oncorhynchus mykiss]	AAL74192	0	100	874.004	434	434
contig_552	cytochrome b-c1 complex subunit mitochondrial-like	1672	gi|224587341|gb|ACN58644.1|Cytochrome b-c1 complex subunit 1, mitochondrial precursor [Salmo salar]	ACN58644	0	98	937.562	459	452
contig_554	ankyrin repeat domain-containing protein 43	2739	gi|225705310|gb|ACO08501.1|Ankyrin repeat domain-containing protein 43 [Oncorhynchus mykiss]	ACO08501	0	99	667.537	337	336
contig_556	carbonic anhydrase	2831	gi|185135824|ref|NP_001117693.1|carbonic anhydrase II [Oncorhynchus mykiss] >gi|32187014|gb|AAP73748.1| erythrocyte carbonic anhydrase [Oncorhynchus mykiss] >gi|61506864|dbj|BAD36836.2| carbonic anhydrase 2 [Oncorhynchus mykiss]	NP_001117693	0	100	538.88	260	260
contig_557	e3 ubiquitin-protein ligase trim37	3677	gi|326671283|ref|XP_003199407.1|PREDICTED: e3 ubiquitin-protein ligase TRIM37 [Danio rerio]	XP_003199407	4.07924e-108	69	374.015	507	351
contig_560	gag-pol polyprotein	2060	gi|83722645|ref|YP_443922.1|polyprotein [Atlantic salmon swim bladder sarcoma virus] >gi|76786463|gb|ABA54982.1| polyprotein [Atlantic salmon swim bladder sarcoma virus]	YP_443922	0	94	1206.82	660	625
contig_561	n-acetylneuraminate lyase-like	1820	gi|213515474|ref|NP_001133311.1|N-acetylneuraminate lyase [Salmo salar] >gi|209150167|gb|ACI33011.1| N-acetylneuraminate lyase [Salmo salar]	NP_001133311	0	98	535.413	307	303
contig_562	clathrin interactor 1-like	2710	gi|348516888|ref|XP_003445969.1|PREDICTED: clathrin interactor 1-like [Oreochromis niloticus]	XP_003445969	3.22658e-108	73	358.607	387	284
contig_563	biorientation of chromosomes in cell division protein 1-like	1484	gi|432877093|ref|XP_004073103.1|PREDICTED: uncharacterized protein LOC101173871 [Oryzias latipes]	XP_004073103	1.1408e-18	63	98.5969	168	107
contig_564	hyopthetical protein	1396	gi|260182175|gb|ACX35603.1|hypothetical protein [Salmo salar] >gi|260182176|gb|ACX35604.1| hypothetical protein [Salmo salar] >gi|260182181|gb|ACX35609.1| hypothetical protein [Salmo salar]	ACX35603	8.49065e-45	67	167.548	187	127
contig_565	coagulation factor viii	859	gi|74136121|ref|NP_001027922.1|coagulation factor VIII precursor [Takifugu rubripes] >gi|28194030|gb|AAO33374.1|AF465279_1 coagulation factor VIII precursor [Takifugu rubripes]	NP_001027922	2.37557e-69	64	244.202	288	185
contig_566	transposable element tcb1 transposase	1281	gi|317419272|emb|CBN81309.1|Transposable element Tcb1 transposase [Dicentrarchus labrax]	CBN81309	5.09986e-10	47	69.3218	138	65
contig_568	cyclic amp-dependent transcription factor atf-5	849	gi|291190837|ref|NP_001167316.1|Cyclic AMP-dependent transcription factor ATF-5 [Salmo salar] >gi|223649174|gb|ACN11345.1| Cyclic AMP-dependent transcription factor ATF-5 [Salmo salar]	NP_001167316	0	92	540.421	285	265
contig_569	cyclic amp-dependent transcription factor atf-5	852	gi|291190837|ref|NP_001167316.1|Cyclic AMP-dependent transcription factor ATF-5 [Salmo salar] >gi|223649174|gb|ACN11345.1| Cyclic AMP-dependent transcription factor ATF-5 [Salmo salar]	NP_001167316	0	94	548.51	285	268
contig_570	cklf-like marvel transmembrane domain-containing protein 3-like	1081	gi|209732560|gb|ACI67149.1|CKLF-like MARVEL transmembrane domain-containing protein 3 [Salmo salar]	ACI67149	1.21133e-15	100	82.4185	40	40
contig_572	heme transporter hrg1-b-like	1463	gi|47229221|emb|CAG03973.1|unnamed protein product [Tetraodon nigroviridis]	CAG03973	1.00459e-39	89	150.214	88	79
contig_573	e3 ubiquitin-protein ligase trim23-like	518	gi|115497286|ref|NP_001070112.1|GTP-binding protein ARD-1 [Danio rerio] >gi|115313206|gb|AAI24362.1| Zgc:153463 [Danio rerio] >gi|182889164|gb|AAI64727.1| Zgc:153463 protein [Danio rerio]	NP_001070112	1.53691e-119	99	355.91	172	171
contig_574	nuclear factor erythroid 2-related factor 1-like	2606	gi|158702297|gb|ABW77494.1|nuclear factor erythroid derived 2-like protein 1 [Salmo salar]	ABW77494	8.02334e-83	98	293.893	144	142
contig_575	protein yipf5	2183	gi|223648152|gb|ACN10834.1|YIPF5 [Salmo salar]	ACN10834	9.8845e-163	97	481.1	259	252
contig_576	probable polypeptide n-acetylgalactosaminyltransferase 8-like	554	gi|326680217|ref|XP_696923.5|PREDICTED: probable polypeptide N-acetylgalactosaminyltransferase 8-like [Danio rerio]	XP_696923	6.9467e-32	61	130.954	165	101
contig_579	lanc-like protein 1-like isoform 1	2675	gi|348531465|ref|XP_003453229.1|PREDICTED: lanC-like protein 1-like isoform 1 [Oreochromis niloticus]	XP_003453229	0	87	674.47	408	357
contig_580	tumor suppressor candidate 2-like	1748	gi|225706356|gb|ACO09024.1|Tumor suppressor candidate 2 [Osmerus mordax]	ACO09024	2.582e-59	92	203.756	113	105
contig_583	40s ribosomal protein s2	1389	gi|213512306|ref|NP_001133384.1|40S ribosomal protein S2 [Salmo salar] >gi|197632117|gb|ACH70782.1| ribosomal protein S2 [Salmo salar] >gi|209152816|gb|ACI33131.1| 40S ribosomal protein S2 [Salmo salar] >gi|209730504|gb|ACI66121.1| 40S ribosomal protein S2 [Salmo salar] >gi|209730758|gb|ACI66248.1| 40S ribosomal protein S2 [Salmo salar] >gi|209738626|gb|ACI70182.1| 40S ribosomal protein S2 [Salmo…	NP_001133384	2.21362e-170	100	491.886	240	240
contig_584	atp-binding cassette sub-family a member 1-like	1015	gi|348524963|ref|XP_003449992.1|PREDICTED: ATP-binding cassette sub-family A member 1-like [Oreochromis niloticus]	XP_003449992	0	91	591.652	338	310
contig_585	heat shock protein 90 beta	1295	gi|185136252|ref|NP_001118063.1|heat shock 90kDa protein 1 beta isoform b [Oncorhynchus mykiss] >gi|60223017|dbj|BAD90024.1| heat shock 90kDa protein 1 beta isoform b [Oncorhynchus mykiss]	NP_001118063	0	100	825.083	431	431
contig_587	unconventional prefoldin rpb5 interactor-like	1368	gi|348519316|ref|XP_003447177.1|PREDICTED: unconventional prefoldin RPB5 interactor-like [Oreochromis niloticus]	XP_003447177	3.60133e-96	85	309.686	207	177
contig_588	band -like protein 5	2868	gi|259155262|ref|NP_001158872.1|Band 4.1-like protein 5 [Salmo salar] >gi|223647792|gb|ACN10654.1| Band 4.1-like protein 5 [Salmo salar]	NP_001158872	0	98	1210.28	679	669
contig_589	apoptotic chromatin condensation inducer in the nucleus-like	1341	gi|348539969|ref|XP_003457461.1|PREDICTED: apoptotic chromatin condensation inducer in the nucleus-like [Oreochromis niloticus]	XP_003457461	2.90267e-151	80	452.981	429	347
contig_591	upf0466 protein c22orf32 mitochondrial-like	887	gi|410901697|ref|XP_003964332.1|PREDICTED: UPF0466 protein C22orf32, mitochondrial-like [Takifugu rubripes]	XP_003964332	1.46153e-18	95	87.8113	46	44
contig_592	e3 ubiquitin isg15 ligase trim25-like	654	gi|348521084|ref|XP_003448056.1|PREDICTED: E3 ubiquitin/ISG15 ligase TRIM25-like [Oreochromis niloticus]	XP_003448056	3.32857e-57	69	201.445	205	142
contig_593	e3 ubiquitin isg15 ligase trim25-like	648	gi|348521084|ref|XP_003448056.1|PREDICTED: E3 ubiquitin/ISG15 ligase TRIM25-like [Oreochromis niloticus]	XP_003448056	3.55888e-60	70	209.534	204	144
contig_595	protein mdm4-like	2082	gi|410920405|ref|XP_003973674.1|PREDICTED: protein Mdm4-like [Takifugu rubripes]	XP_003973674	1.19845e-116	87	370.163	274	240
contig_596	spermatogenesis-associated protein 2	739	gi|223648114|gb|ACN10815.1|Spermatogenesis-associated protein 2 [Salmo salar]	ACN10815	1.30467e-11	90	72.4034	71	64
contig_597	sjchgc07762 protein	1631	gi|76153622|gb|AAX25238.2|SJCHGC07762 protein [Schistosoma japonicum]	AAX25238	4.46351e-19	89	90.1225	56	50
contig_598	transforming protein precursor	708	gi|225716474|gb|ACO14083.1|Transforming protein RhoA precursor [Esox lucius]	ACO14083	8.63098e-61	100	200.29	95	95
contig_599	dnaj homolog subfamily c member 14-like	4814	gi|348507721|ref|XP_003441404.1|PREDICTED: dnaJ homolog subfamily C member 14-like [Oreochromis niloticus]	XP_003441404	0	69	687.567	635	444
contig_600	heterogeneous nuclear ribonucleoprotein m	1122	gi|213512325|ref|NP_001133640.1|Heterogeneous nuclear ribonucleoprotein M [Salmo salar] >gi|209154780|gb|ACI33622.1| Heterogeneous nuclear ribonucleoprotein M [Salmo salar]	NP_001133640	7.72953e-156	95	465.692	374	356
contig_601	heterogeneous nuclear ribonucleoprotein m	3485	gi|213512325|ref|NP_001133640.1|Heterogeneous nuclear ribonucleoprotein M [Salmo salar] >gi|209154780|gb|ACI33622.1| Heterogeneous nuclear ribonucleoprotein M [Salmo salar]	NP_001133640	1.03065e-125	82	412.535	381	313
contig_602	uncharacterized protein LOC550591	1691	gi|62955751|ref|NP_001017892.1|uncharacterized protein LOC550591 [Danio rerio] >gi|62204714|gb|AAH93435.1| Zgc:113208 [Danio rerio]	NP_001017892	2.55758e-113	90	350.132	194	175
contig_603	c2 domain-containing protein 5-like isoform 3	2083	gi|348506168|ref|XP_003440632.1|PREDICTED: uncharacterized protein KIAA0528-like [Oreochromis niloticus]	XP_003440632	0	85	1002.28	668	568
contig_604	setdb1b protein	3629	gi|119573889|gb|EAW53504.1|SET domain, bifurcated 1, isoform CRA_b [Homo sapiens]	EAW53504	1.23528e-178	58	569.696	691	406
contig_605	nad kinase-like	1006	gi|348535800|ref|XP_003455386.1|PREDICTED: NAD kinase-like [Oreochromis niloticus]	XP_003455386	2.39621e-50	98	125.176	58	57
contig_606	transmembrane and coiled-coil domain-containing protein 3-like	688	gi|348516599|ref|XP_003445826.1|PREDICTED: transmembrane and coiled-coil domain-containing protein 3-like [Oreochromis niloticus]	XP_003445826	1.87475e-77	95	257.299	160	153
contig_607	conserved oligomeric golgi complex subunit 6-like	2054	gi|291190246|ref|NP_001167348.1|component of oligomeric golgi complex 6 [Salmo salar] >gi|223649364|gb|ACN11440.1| Conserved oligomeric Golgi complex component 6 [Salmo salar]	NP_001167348	0	98	1033.86	524	516
contig_608	cyclin-dependent kinase inhibitor 1-like	1523	gi|209730684|gb|ACI66211.1|Cyclin-dependent kinase inhibitor 1C [Salmo salar]	ACI66211	1.2247e-107	93	329.717	178	167
contig_609	loc565404 protein	1831	gi|348509366|ref|XP_003442220.1|PREDICTED: hypothetical protein LOC100707166 [Oreochromis niloticus]	XP_003442220	4.16096e-127	69	418.698	475	328
contig_611	acidic leucine-rich nuclear phosphoprotein 32 family member b	811	gi|223649352|gb|ACN11434.1|Acidic leucine-rich nuclear phosphoprotein 32 family member B [Salmo salar]	ACN11434	8.82716e-18	64	89.7373	91	59
contig_612	heterogeneous nuclear ribonucleoproteins c1 c2	1082	gi|209155220|gb|ACI33842.1|Heterogeneous nuclear ribonucleoproteins C1/C2 [Salmo salar] >gi|223648490|gb|ACN11003.1| Heterogeneous nuclear ribonucleoproteins C1/C2 [Salmo salar]	ACI33842	4.67789e-29	97	123.635	110	107
contig_613	transporter-associated with antigen processing 1	2951	gi|185132640|ref|NP_001117145.1|transport-associated protein precursor [Salmo salar] >gi|1743404|emb|CAB05917.1| transport-associated protein [Salmo salar]	NP_001117145	0	99	1394.79	730	723
contig_615	spectrin alpha brain	1529	gi|148596963|ref|NP_001091958.1|spectrin alpha chain, brain [Danio rerio] >gi|125630788|gb|ABN47004.1| alpha II-spectrin [Danio rerio]	NP_001091958	0	97	944.11	509	498
contig_616	gigaxonin	2859	gi|348504060|ref|XP_003439580.1|PREDICTED: gigaxonin [Oreochromis niloticus]	XP_003439580	0	90	885.56	530	477
contig_617	membrane-spanning 4-domains subfamily a member 4a-like	1217	gi|348527546|ref|XP_003451280.1|PREDICTED: membrane-spanning 4-domains subfamily A member 4A-like [Oreochromis niloticus]	XP_003451280	1.22322e-19	59	95.5153	217	129
contig_618	glutaminyl-trna synthetase	2870	gi|348502993|ref|XP_003439051.1|PREDICTED: glutaminyl-tRNA synthetase-like [Oreochromis niloticus]	XP_003439051	0	91	1384.78	777	712
contig_619	mitochondrial genome maintenance exonuclease 1	720	gi|47228994|emb|CAG09509.1|unnamed protein product [Tetraodon nigroviridis]	CAG09509	1.33114e-103	78	314.694	226	178
contig_621	cadherin 5	1154	gi|348501464|ref|XP_003438289.1|PREDICTED: cadherin-5-like [Oreochromis niloticus]	XP_003438289	3.86678e-20	95	100.908	71	68
contig_622	cadherin 5	2273	gi|348501464|ref|XP_003438289.1|PREDICTED: cadherin-5-like [Oreochromis niloticus]	XP_003438289	5.76575e-20	97	103.99	71	69
contig_623	fizzy-related protein homolog	1917	gi|223649004|gb|ACN11260.1|Fizzy-related protein homolog [Salmo salar]	ACN11260	0	99	889.797	450	447
contig_624	potassium voltage-gated channel subfamily a member 3-like	2058	gi|357435494|gb|AEO96823.2|potassium voltage-gated channel Kv1.3 [Lateolabrax japonicus]	AEO96823	0	92	760.755	491	455
contig_625	zinc finger protein partial	5279	gi|326676543|ref|XP_003200604.1|PREDICTED: hypothetical protein LOC100536830 [Danio rerio]	XP_003200604	6.10604e-63	63	248.054	249	158
contig_626	zinc finger protein [Mus musculus]	8058	gi|253735886|ref|NP_001156718.1| zinc finger protein [Mus musculus]	NP_001156718	5e-60	25	235	1045	308
contig_627	calmodulin	661	gi|403298182|ref|XP_003939912.1|PREDICTED: calmodulin [Saimiri boliviensis boliviensis] >gi|410962811|ref|XP_003987962.1| PREDICTED: calmodulin [Felis catus] >gi|470633789|ref|XP_004322571.1| PREDICTED: calmodulin [Tursiops truncatus] >gi|14044088|gb|AAH07965.1| CALM1 protein [Homo sapiens] >gi|37779144|gb|AAO86731.1| LP7057 protein [Homo sapiens] >gi|119577829|gb|EAW57425.1| calmodulin 3 (phosph…	XP_003939912	1.00684e-63	100	204.527	101	101
contig_628	selenoprotein p precursor	1699	gi|182636716|sp|Q98SV1.3|SELPA_DANRERecName: Full=Selenoprotein Pa; Short=zSelPa; Flags: Precursor >gi|12408009|gb|AAG53688.1|AF322071_1 selenoprotein Pa [Danio rerio] >gi|37596696|gb|AAH59656.1| Selenoprotein P, plasma, 1a [Danio rerio]	Q98SV1	9.71164e-60	72	213.001	174	126
contig_629	ccr4-not transcription complex subunit 6-like	2126	gi|410922487|ref|XP_003974714.1|PREDICTED: CCR4-NOT transcription complex subunit 6-like [Takifugu rubripes]	XP_003974714	0	94	978.008	556	523
contig_630	zinc finger protein 630-like	518	gi|432848404|ref|XP_004066328.1|PREDICTED: zinc finger protein 630-like [Oryzias latipes]	XP_004066328	5.14134e-43	63	159.844	176	112
contig_631	riboflavin transporter 2-a-like	1534	gi|308191573|sp|B0S5Y3.1|S5A3A_DANRERecName: Full=Solute carrier family 52, riboflavin transporter, member 3-A; AltName: Full=Riboflavin transporter 2-A; Short=RFT2-A >gi|169154362|emb|CAQ14265.1| novel protein (zgc:136909) [Danio rerio]	B0S5Y3	7.2047e-164	81	483.797	330	268
contig_632	si:dkey- protein	2136	gi|160773192|gb|AAI55144.1|Si:dkey-218f9.5 protein [Danio rerio]	AAI55144	0	72	576.244	523	381
contig_633	ddb1- and cul4-associated factor 6-like	1131	gi|432931002|ref|XP_004081566.1|PREDICTED: DDB1- and CUL4-associated factor 6-like [Oryzias latipes]	XP_004081566	7.52856e-05	82	53.9138	63	52
contig_634	fragile site-associated protein	2586	gi|348515997|ref|XP_003445526.1|PREDICTED: uncharacterized protein KIAA1109-like [Oreochromis niloticus]	XP_003445526	0	94	1160.98	631	596
contig_637	receptor-type tyrosine-protein phosphatase s-like	736	gi|15027042|emb|CAC44759.1|receptor protein-tyrosine phosphatase sigma [Danio rerio]	CAC44759	1.40884e-144	95	436.802	244	233
contig_638	receptor-type tyrosine-protein phosphatase s-like	528	gi|15027042|emb|CAC44759.1|receptor protein-tyrosine phosphatase sigma [Danio rerio]	CAC44759	4.21139e-117	99	362.459	174	173
contig_639	mitogen-activated protein kinase 6	3769	gi|348541529|ref|XP_003458239.1|PREDICTED: mitogen-activated protein kinase 6-like [Oreochromis niloticus]	XP_003458239	0	80	1104.74	798	646
contig_641	muscleblind-like protein 1c	1075	gi|161897711|gb|ABX80001.1|muscleblind-like protein 1C [Danio rerio]	ABX80001	7.59288e-55	98	195.282	113	111
contig_642	glycylpeptide n-tetradecanoyltransferase 1	1760	gi|224587824|gb|ACN58721.1|Glycylpeptide N-tetradecanoyltransferase 1 [Salmo salar]	ACN58721	5.0925e-31	100	129.413	61	61
contig_643	integral membrane protein dgcr2 idd	2072	gi|291190280|ref|NP_001167225.1|Integral membrane protein DGCR2/IDD [Salmo salar] >gi|223648754|gb|ACN11135.1| Integral membrane protein DGCR2/IDD precursor [Salmo salar]	NP_001167225	7.86892e-11	93	74.3294	43	40
contig_644	lon peptidase n-terminal domain and ring finger protein 1	610	gi|410928474|ref|XP_003977625.1|PREDICTED: LON peptidase N-terminal domain and RING finger protein 1-like [Takifugu rubripes]	XP_003977625	2.25508e-125	94	382.104	202	190
contig_645	nucleosome assembly protein 1-like 1	821	gi|221219342|gb|ACM08332.1|Nucleosome assembly protein 1-like 1 [Salmo salar] >gi|223647022|gb|ACN10269.1| Nucleosome assembly protein 1-like 1 [Salmo salar] >gi|223672887|gb|ACN12625.1| Nucleosome assembly protein 1-like 1 [Salmo salar]	ACM08332	1.70318e-82	99	264.233	228	226
contig_646	tank-binding kinase 1	1744	gi|375493490|ref|NP_001243651.1|serine/threonine-protein kinase TBK1 [Salmo salar] >gi|327312301|gb|AEA42006.1| TANK-binding kinase 1 [Salmo salar]	NP_001243651	0	99	1174.07	569	567
contig_647	cd248 endosialin a precursor	4234	gi|410906569|ref|XP_003966764.1|PREDICTED: endosialin-like [Takifugu rubripes]	XP_003966764	0	77	634.795	499	387
contig_648	transforming protein p68 c-ets-1 isoform 1	1321	gi|432893904|ref|XP_004075910.1|PREDICTED: protein C-ets-1-like isoform 1 [Oryzias latipes]	XP_004075910	0	95	766.148	412	394
contig_649	transforming protein p68 c-ets-1 isoform 2	1108	gi|410909678|ref|XP_003968317.1|PREDICTED: protein C-ets-1-like [Takifugu rubripes]	XP_003968317	0	96	687.567	367	354
contig_650	a-kinase anchor protein 11-like	1703	gi|326670583|ref|XP_686916.5|PREDICTED: a-kinase anchor protein 11-like [Danio rerio]	XP_686916	6.6331e-60	57	226.868	393	225
contig_651	transcription factor	1176	gi|223648500|gb|ACN11008.1|Transcription factor MafB [Salmo salar]	ACN11008	1.32137e-102	100	320.857	229	229
contig_654	dual specificity testis-specific protein kinase 2-like	2690	gi|160333917|ref|NP_001103946.1|dual specificity testis-specific protein kinase 2 [Danio rerio] >gi|124504402|gb|AAI28847.1| Zgc:158349 [Danio rerio]	NP_001103946	0	75	677.552	540	410
contig_655	tc1-like transposase	671	gi|357575246|gb|AET85182.1|TC1-like transposase [Cyprinus carpio]	AET85182	1.2644e-62	68	209.149	196	135
contig_656	snw domain-containing protein 1-like	1211	gi|50838798|ref|NP_001002864.1|SNW domain-containing protein 1 [Danio rerio] >gi|49618899|gb|AAT68034.1| ski-interacting protein [Danio rerio]	NP_001002864	1.18515e-171	92	502.671	308	285
contig_657	transmembrane protein 50b	1173	gi|348511513|ref|XP_003443288.1|PREDICTED: transmembrane protein 50B-like [Oreochromis niloticus]	XP_003443288	8.96905e-20	93	93.9745	49	46
contig_659	collagen alpha-3 chain-like	1550	gi|410897483|ref|XP_003962228.1|PREDICTED: collagen alpha-3(VI) chain-like [Takifugu rubripes]	XP_003962228	0	79	655.21	479	383
contig_661	nuclear factor of activated t- cytoplasmic 3 isoform 1	2799	gi|189521394|ref|XP_690273.3|PREDICTED: nuclear factor of activated T-cells, cytoplasmic 3 [Danio rerio]	XP_690273	0	58	581.252	788	463
contig_662	factor inhibiting hypoxia-inducible factor 1 alpha	2462	gi|354801508|gb|AER39520.1|factor inhibiting hypoxia-inducible factor 1 alpha [Oncorhynchus mykiss]	AER39520	2.16826e-71	98	249.21	119	117
contig_663	transposable element tcb1 transposase	636	gi|404250106|gb|AFR53956.1|transposase [Cloning vector pT2/Gene-Trap]	AFR53956	7.42981e-76	85	152.91	96	82
contig_666	interferon-induced protein 44-like	2182	gi|348523243|ref|XP_003449133.1|PREDICTED: hypothetical protein LOC100710414 [Oreochromis niloticus]	XP_003449133	2.11036e-34	68	149.443	147	100
contig_667	ubiquitin carboxyl-terminal hydrolase 4-like	4656	gi|223647442|gb|ACN10479.1|Ubiquitin carboxyl-terminal hydrolase 4 [Salmo salar]	ACN10479	0	93	1306.97	809	754
contig_668	ubiquitin carboxyl-terminal hydrolase 4-like	4640	gi|223647442|gb|ACN10479.1|Ubiquitin carboxyl-terminal hydrolase 4 [Salmo salar]	ACN10479	0	99	1350.5	810	805
contig_669	ralbp1-associated eps domain-containing protein 1 isoform 1	1354	gi|113677202|ref|NP_001038521.1|ralBP1-associated Eps domain-containing protein 1 [Danio rerio]	NP_001038521	1.16057e-72	83	254.603	239	199
contig_670	rho gtpase-activating protein 18	3274	gi|213515566|ref|NP_001133974.1|Rho GTPase-activating protein 18 [Salmo salar] >gi|209156022|gb|ACI34243.1| Rho GTPase-activating protein 18 [Salmo salar]	NP_001133974	0	99	866.685	458	454
contig_672	coiled-coil domain-containing protein 51-like	1351	gi|112419146|gb|AAI22221.1|Zgc:153290 [Danio rerio]	AAI22221	2.87585e-165	78	483.797	387	303
contig_674	signal transducer and activator of transcription 6	5251	gi|255528983|gb|ACU12488.1|signal transducer and activator of transcription 6 [Siniperca chuatsi]	ACU12488	0	84	1013.45	690	581
contig_676	PREDICTED: hypothetical protein LOC100710516	3158	gi|348526392|ref|XP_003450703.1|PREDICTED: hypothetical protein LOC100710516 [Oreochromis niloticus]	XP_003450703	1.66867e-39	47	169.088	793	377
contig_677	swi snf-related matrix-associated actin-dependent regulator of chromatin subfamily d member 2-like	741	gi|317419380|emb|CBN81417.1|SWI/SNF-related matrix-associated actin-dependent regulator of chromatin subfamily D member 2 [Dicentrarchus labrax]	CBN81417	1.16717e-159	97	464.151	239	234
contig_678	cytochrome b561	1116	gi|349732154|ref|NP_001122216.2|cytochrome b-561 [Danio rerio]	NP_001122216	4.26098e-125	87	372.089	255	223
contig_680	drebrin e	2707	gi|432875126|ref|XP_004072687.1|PREDICTED: uncharacterized protein LOC101166140 [Oryzias latipes]	XP_004072687	4.45737e-130	76	420.239	416	319
contig_681	e3 sumo-protein ligase 2	1897	gi|348515783|ref|XP_003445419.1|PREDICTED: E3 SUMO-protein ligase RanBP2 [Oreochromis niloticus]	XP_003445419	0	78	794.653	645	509
contig_682	e3 sumo-protein ligase 2	5030	gi|432933790|ref|XP_004081883.1|PREDICTED: E3 SUMO-protein ligase RanBP2-like [Oryzias latipes]	XP_004081883	0	71	1821.59	1735	1237
contig_683	reverse transcriptase-like protein	1140	gi|77403694|dbj|BAE46429.1|ORF2-encoded protein [Danio rerio]	BAE46429	9.11895e-103	65	337.035	373	244
contig_684	cell adhesion molecule 3 isoform 1	991	gi|270037312|gb|ACZ58353.1|cell adhesion molecule 3 isoform 1 [Paralichthys olivaceus]	ACZ58353	2.04083e-24	66	108.612	136	91
contig_685	cell adhesion molecule 3 isoform 1	1893	gi|270037312|gb|ACZ58353.1|cell adhesion molecule 3 isoform 1 [Paralichthys olivaceus]	ACZ58353	6.58511e-38	55	149.828	248	138
contig_686	serine threonine-protein kinase mitochondrial-like	1194	gi|209154272|gb|ACI33368.1|Serine/threonine-protein kinase PINK1, mitochondrial precursor [Salmo salar]	ACI33368	0	98	678.707	338	332
contig_687	beta-actin	803	gi|462649296|gb|AGH24754.1|beta actin, partial [Thunnus maccoyii]	AGH24754	0	98	541.576	266	263
contig_688	serine threonine-protein kinase wnk1	1958	gi|326666490|ref|XP_689656.5|PREDICTED: serine/threonine-protein kinase WNK1 [Danio rerio]	XP_689656	4.3496e-29	66	133.265	179	119
contig_689	peptidyl-prolyl cis-trans isomerase fkbp8	1781	gi|213512961|ref|NP_001133417.1|peptidyl-prolyl cis-trans isomerase FKBP8 [Salmo salar] >gi|209153926|gb|ACI33195.1| FK506-binding protein 8 [Salmo salar] >gi|223647820|gb|ACN10668.1| FK506-binding protein 8 [Salmo salar]	NP_001133417	0	98	728.013	401	396
contig_691	histone deacetylase 6	2317	gi|157278867|gb|AAI15263.1|Hdac6 protein [Danio rerio]	AAI15263	1.00165e-130	86	422.935	270	233
contig_694	PREDICTED: uncharacterized protein LOC101174945	1039	gi|432909101|ref|XP_004078112.1|PREDICTED: uncharacterized protein LOC101174945 [Oryzias latipes]	XP_004078112	1.8067e-08	48	65.0846	246	119
contig_695	PREDICTED: hypothetical protein LOC566825	1069	gi|292621658|ref|XP_002664717.1|PREDICTED: hypothetical protein LOC566825 [Danio rerio]	XP_002664717	2.20967e-06	53	58.9214	149	80
contig_696	trinucleotide repeat-containing gene 6c	922	gi|432869446|ref|XP_004071751.1|PREDICTED: trinucleotide repeat-containing gene 6C protein-like [Oryzias latipes]	XP_004071751	2.60337e-101	87	336.265	306	268
contig_698	PREDICTED: hypothetical protein LOC100705516	1762	gi|348527508|ref|XP_003451261.1|PREDICTED: hypothetical protein LOC100705516 [Oreochromis niloticus]	XP_003451261	8.17959e-44	76	162.925	121	93
contig_699	viral protein tpx	694	gi|449270938|gb|EMC81579.1|hypothetical protein A306_10550, partial [Columba livia]	EMC81579	3.81949e-13	58	73.1738	128	75
contig_700	PREDICTED: hypothetical protein LOC100536397	3922	gi|326680589|ref|XP_003201564.1|PREDICTED: hypothetical protein LOC100536397 [Danio rerio]	XP_003201564	2.53816e-87	71	316.62	327	233
contig_701	denn domain-containing protein 4c	2540	gi|348529862|ref|XP_003452431.1|PREDICTED: DENN domain-containing protein 4C-like [Oreochromis niloticus]	XP_003452431	0	77	942.184	744	580
contig_702	nuclear transport factor 2	2306	gi|209731946|gb|ACI66842.1|Nuclear transport factor 2 [Salmo salar] >gi|209732394|gb|ACI67066.1| Nuclear transport factor 2 [Salmo salar] >gi|209734626|gb|ACI68182.1| Nuclear transport factor 2 [Salmo salar] >gi|209734646|gb|ACI68192.1| Nuclear transport factor 2 [Salmo salar] >gi|303658059|gb|ADM15904.1| Nuclear transport factor 2 [Salmo salar]	ACI66842	1.48125e-56	98	199.134	96	95
contig_703	oligophrenin-1-like isoform 2	2369	gi|348537419|ref|XP_003456192.1|PREDICTED: oligophrenin-1-like [Oreochromis niloticus]	XP_003456192	0	87	951.814	614	540
contig_704	probable atp-dependent rna helicase ddx20-like	2299	gi|348521654|ref|XP_003448341.1|PREDICTED: probable ATP-dependent RNA helicase DDX20-like [Oreochromis niloticus]	XP_003448341	2.10237e-159	76	491.5	402	307
contig_705	tissue-type plasminogen activator precursor	2368	gi|292616627|ref|XP_002663097.1|PREDICTED: tissue-type plasminogen activator [Danio rerio]	XP_002663097	0	86	571.622	358	308
contig_708	aortic smooth muscle isoform 2	896	gi|338716770|ref|XP_003363513.1|PREDICTED: actin, aortic smooth muscle isoform 2 [Equus caballus] >gi|410974989|ref|XP_003993921.1| PREDICTED: actin, aortic smooth muscle isoform 2 [Felis catus] >gi|426252759|ref|XP_004020070.1| PREDICTED: actin, aortic smooth muscle isoform 3 [Ovis aries] >gi|194374075|dbj|BAG62350.1| unnamed protein product [Homo sapiens]	XP_003363513	0	99	620.542	298	296
contig_711	latent-transforming growth factor beta-binding protein 1- partial	1699	gi|224613504|gb|ACN60331.1|Latent-transforming growth factor beta-binding protein 1 precursor [Salmo salar]	ACN60331	4.63788e-93	98	299.671	151	148
contig_714	elongation factor 1- oocyte form	3158	gi|185136154|ref|NP_001117101.1|elongation factor 1 alpha [Salmo salar] >gi|11596420|gb|AAG38613.1|AF321836_1 elongation factor 1 alpha [Salmo salar] >gi|197631917|gb|ACH70682.1| elongation factor 1 alpha [Salmo salar] >gi|223647332|gb|ACN10424.1| Elongation factor 1-alpha, oocyte form [Salmo salar] >gi|223648176|gb|ACN10846.1| Elongation factor 1-alpha, oocyte form [Salmo salar] >gi|223673217|gb…	NP_001117101	0	100	905.59	461	461
contig_715	fermitin family homolog 3	883	gi|209155584|gb|ACI34024.1|Fermitin family homolog 3 [Salmo salar]	ACI34024	0	99	550.821	264	262
contig_716	helicase-like transcription factor	1532	gi|410897939|ref|XP_003962456.1|PREDICTED: helicase-like transcription factor-like [Takifugu rubripes]	XP_003962456	8.67792e-139	65	435.261	418	274
contig_717	vascular cell adhesion molecule-like protein	2594	gi|139948840|ref|NP_001077304.1|vascular cell adhesion protein 1 precursor [Danio rerio] >gi|134054340|emb|CAM73164.1| zgc:158875 [Danio rerio]	NP_001077304	3.80167e-37	73	159.073	134	99
contig_719	derlin-2-like isoform 1	3389	gi|221219586|gb|ACM08454.1|Derlin-2 [Salmo salar]	ACM08454	6.23799e-77	99	263.077	131	130
contig_720	myeloid leukemia differentiation protein homologue	2061	gi|185133759|ref|NP_001117034.1|myeloid leukemia differentiation protein homologue [Salmo salar] >gi|113431916|emb|CAJ90909.1| myeloid leukemia differentiation protein homologue [Salmo salar]	NP_001117034	3.06711e-142	95	428.713	216	206
contig_721	eukaryotic translation initiation factor 3 subunit c	2877	gi|223647896|gb|ACN10706.1|Eukaryotic translation initiation factor 3 subunit C [Salmo salar]	ACN10706	0	98	1493.4	920	910
contig_722	hiv tat-specific factor 1 homolog	1304	gi|41055136|ref|NP_957497.1|HIV TAT specific factor 1 [Danio rerio] >gi|33417205|gb|AAH55565.1| HIV TAT specific factor 1 [Danio rerio]	NP_957497	1.64025e-167	86	489.96	377	327
contig_723	frizzled-2 precursor	2078	gi|40538754|ref|NP_571215.1|frizzled-2 precursor [Danio rerio] >gi|15080663|gb|AAK56401.1| frizzled-2 [Danio rerio] >gi|33989451|gb|AAH56524.1| Frizzled homolog 2 [Danio rerio]	NP_571215	0	90	992.26	550	500
contig_724	protein sda1 homolog	2146	gi|213512308|ref|NP_001133925.1|SDA1 homolog [Salmo salar] >gi|209155834|gb|ACI34149.1| SDA1 homolog [Salmo salar]	NP_001133925	0	99	1130.93	673	668
contig_725	transmembrane protein 127	1925	gi|209154156|gb|ACI33310.1|Transmembrane protein 127 [Salmo salar]	ACI33310	2.61906e-150	100	445.662	239	239
contig_726	lysine-specific demethylase 2b-like	884	gi|148673478|gb|EDL05425.1|mCG1042944 [Mus musculus]	EDL05425	1.6043e-124	94	365.54	203	191
contig_727	protein kinase c-binding protein 1	1702	gi|348502601|ref|XP_003438856.1|PREDICTED: protein kinase C-binding protein 1-like [Oreochromis niloticus]	XP_003438856	0	90	928.702	566	515
contig_728	camp responsive element binding protein 1	3869	gi|348531461|ref|XP_003453227.1|PREDICTED: cyclic AMP-responsive element-binding protein 1-like [Oreochromis niloticus]	XP_003453227	5.10109e-154	86	477.248	322	280
contig_729	mitogen-activated protein kinase kinase kinase kinase 5-like	1180	gi|348537944|ref|XP_003456452.1|PREDICTED: mitogen-activated protein kinase kinase kinase kinase 5-like [Oreochromis niloticus]	XP_003456452	1.0291e-73	80	256.144	184	149
contig_732	noelin-like isoform 1	2375	gi|223647514|gb|ACN10515.1|Noelin precursor [Salmo salar]	ACN10515	0	99	572.778	268	267
contig_733	centrosome-associated protein 350	615	gi|348504984|ref|XP_003440041.1|PREDICTED: centrosome-associated protein 350 [Oreochromis niloticus]	XP_003440041	1.48484e-21	64	102.834	145	93
contig_735	homeodomain-interacting protein kinase 3-like	1252	gi|410929029|ref|XP_003977902.1|PREDICTED: homeodomain-interacting protein kinase 3-like [Takifugu rubripes]	XP_003977902	3.29019e-167	80	514.227	422	340
contig_736	tc1-like transposase	506	gi|60688018|gb|AAX30342.1|SJCHGC03036 protein [Schistosoma japonicum]	AAX30342	2.45114e-38	78	136.732	95	75
contig_737	histone-lysine n-methyltransferase prdm9-like	1006	gi|354507463|ref|XP_003515775.1|PREDICTED: zinc finger protein 420-like, partial [Cricetulus griseus]	XP_003515775	4.04565e-81	73	264.618	214	158
contig_739	PREDICTED: hypothetical protein LOC557772	1329	gi|326676757|ref|XP_685984.5|PREDICTED: hypothetical protein LOC557772 [Danio rerio]	XP_685984	9.8898e-55	69	208.764	433	303
contig_740	n-myc downstream regulated family member 3b	1674	gi|223648798|gb|ACN11157.1|NDRG3 [Salmo salar]	ACN11157	5.26094e-160	94	473.011	257	243
contig_742	myotubularin-related protein 6	840	gi|291190343|ref|NP_001167360.1|myotubularin-related protein 6 [Salmo salar] >gi|223649414|gb|ACN11465.1| Myotubularin-related protein 6 [Salmo salar]	NP_001167360	0	100	583.563	279	279
contig_743	bchain crystal structure analysis of the adenylyl cyclaes catalytic domain of adenylyl cyclase toxin of bordetella pertussis in presence of c-terminal calmodulin and 1mm calcium chloride	1117	gi|432946834|ref|XP_004083856.1|PREDICTED: calmodulin [Oryzias latipes]	XP_004083856	3.81667e-18	100	87.4261	42	42
contig_744	btb poz domain-containing protein 9-like	572	gi|47207466|emb|CAF93746.1|unnamed protein product [Tetraodon nigroviridis]	CAF93746	7.74487e-71	92	235.343	132	122
contig_745	solute carrier family 12 member 6 isoform 3	4851	gi|410925894|ref|XP_003976414.1|PREDICTED: solute carrier family 12 member 6-like [Takifugu rubripes]	XP_003976414	0	88	1915.58	1177	1047
contig_746	protein deltex-1-like	3722	gi|348516280|ref|XP_003445667.1|PREDICTED: protein deltex-1-like [Oreochromis niloticus]	XP_003445667	8.64315e-55	96	213.001	105	101
contig_747	exportin- partial	2006	gi|292623176|ref|XP_001919797.2|PREDICTED: exportin-1 [Danio rerio]	XP_001919797	0	99	1382.47	668	664
contig_749	myomegalin- partial	2713	gi|348522768|ref|XP_003448896.1|PREDICTED: hypothetical protein LOC100690204 [Oreochromis niloticus]	XP_003448896	0	74	665.996	595	444
contig_752	zgc:165536 protein	782	gi|358057771|dbj|GAA96382.1|hypothetical protein E5Q_03049 [Mixia osmundae IAM 14324]	GAA96382	2.04244e-49	72	176.792	141	102
contig_753	protein-l-isoaspartate(d-aspartate) o-methyltransferase-like	717	gi|410916985|ref|XP_003971967.1|PREDICTED: protein-L-isoaspartate(D-aspartate) O-methyltransferase-like [Takifugu rubripes]	XP_003971967	9.19649e-154	94	439.884	237	224
contig_754	zinc finger homeobox protein 2	3360	gi|326679580|ref|XP_001335082.4|PREDICTED: hypothetical protein LOC795005 [Danio rerio]	XP_001335082	0	71	673.315	796	567
contig_755	zinc finger homeobox protein 4-like	3786	gi|326679580|ref|XP_001335082.4|PREDICTED: hypothetical protein LOC795005 [Danio rerio]	XP_001335082	1.18961e-115	65	405.601	568	372
contig_756	tc1-like transposase	873	gi|12666718|emb|CAC28060.1|putative transposase [Pleuronectes platessa]	CAC28060	4.04179e-07	47	59.3066	177	84
contig_758	upf0614 protein c14orf102-like	1850	gi|348516039|ref|XP_003445547.1|PREDICTED: UPF0614 protein C14orf102-like [Oreochromis niloticus]	XP_003445547	1.84159e-20	70	105.531	99	70
contig_759	integral membrane protein gpr155-like	2422	gi|432934649|ref|XP_004081972.1|PREDICTED: integral membrane protein GPR155-like [Oryzias latipes]	XP_004081972	0	81	970.689	749	614
contig_760	integral membrane protein gpr155-like	1356	gi|432934649|ref|XP_004081972.1|PREDICTED: integral membrane protein GPR155-like [Oryzias latipes]	XP_004081972	2.79449e-169	74	508.064	475	352
contig_761	katanin p60 atpase-containing subunit a1	3162	gi|213513069|ref|NP_001133845.1|katanin p60 ATPase-containing subunit A1 [Salmo salar] >gi|238690595|sp|B5X3X5.1|KTNA1_SALSA RecName: Full=Katanin p60 ATPase-containing subunit A1; Short=Katanin p60 subunit A1; AltName: Full=p60 katanin >gi|209155548|gb|ACI34006.1| Katanin p60 ATPase-containing subunit [Salmo salar]	NP_001133845	0	97	843.188	488	477
contig_762	gtpase imap family member 8-like	693	gi|223648228|gb|ACN10872.1|GTPase IMAP family member 7 [Salmo salar]	ACN10872	2.03124e-90	90	291.197	161	146
contig_763	platelet-derived growth factor receptor-like	1882	gi|38541948|gb|AAH62835.1|Platelet-derived growth factor receptor-like [Danio rerio]	AAH62835	0	85	582.408	366	313
contig_764	AF329945_2 chromosome 17 open reading frame 27 [Takifugu rubripes]	11545	>gi|16945892|gb|AAL32171.1|AF329945_2 chromosome 17 open reading frame 27 [Takifugu rubripes]	AAL32171	0	0.43	1781	4283	1447
contig_765	far upstream element-binding protein 2	1279	gi|348530804|ref|XP_003452900.1|PREDICTED: far upstream element-binding protein 2-like [Oreochromis niloticus]	XP_003452900	4.26677e-62	63	223.016	324	205
contig_768	histone acetyltransferase p300	982	gi|348511458|ref|XP_003443261.1|PREDICTED: histone acetyltransferase p300-like [Oreochromis niloticus]	XP_003443261	8.68818e-97	98	325.865	154	151
contig_769	rho gtpase-activating protein 17-like	968	gi|47218034|emb|CAG11439.1|unnamed protein product [Tetraodon nigroviridis]	CAG11439	0	93	551.977	322	301
contig_770	cathepsin l1 precursor	1174	gi|185135439|ref|NP_001117777.1|procathepsin L precursor [Oncorhynchus mykiss] >gi|14582899|gb|AAK69706.1|AF358668_1 procathepsin L [Oncorhynchus mykiss]	NP_001117777	0	100	673.315	319	319
contig_771	protein tespa1-like	2018	gi|317418805|emb|CBN80843.1|Uncharacterized protein [Dicentrarchus labrax]	CBN80843	1.65042e-25	50	120.553	286	144
contig_772	conserved oligomeric golgi complex subunit 2	790	gi|213512834|ref|NP_001133098.1|conserved oligomeric Golgi complex subunit 2 [Salmo salar] >gi|197631929|gb|ACH70688.1| component of oligomeric golgi complex 2 [Salmo salar]	NP_001133098	1.65027e-57	99	205.297	118	117
contig_773	sry-box containing gene 6b	3464	gi|348509615|ref|XP_003442343.1|PREDICTED: transcription factor SOX-6-like isoform 1 [Oreochromis niloticus]	XP_003442343	1.43044e-23	84	116.701	100	84
contig_775	dehydrogenase reductase sdr family member 4	1552	gi|213512522|ref|NP_001134438.1|Dehydrogenase/reductase SDR family member 4 [Salmo salar] >gi|209733288|gb|ACI67513.1| Dehydrogenase/reductase SDR family member 4 [Salmo salar]	NP_001134438	1.57483e-127	99	384.8	201	199
contig_776	equilibrative nucleoside transporter 1-like	3417	gi|223649482|gb|ACN11499.1|Equilibrative nucleoside transporter 1 [Salmo salar]	ACN11499	0	98	830.476	447	442
contig_777	transmembrane protein 53-like	1270	gi|348515015|ref|XP_003445035.1|PREDICTED: hypothetical protein LOC100704070 [Oreochromis niloticus]	XP_003445035	5.42061e-110	83	338.576	229	192
contig_778	traf-interacting protein with fha domain-containing protein a-like	2225	gi|291190402|ref|NP_001167255.1|TRAF2-binding protein [Salmo salar] >gi|223648902|gb|ACN11209.1| TRAF2-binding protein [Salmo salar]	NP_001167255	4.50403e-100	89	317.775	199	179
contig_781	novel protein human intersectin (sh3 domain itsn1)	1453	gi|22204258|emb|CAD43427.1|novel protein similar to human intersectin (SH3 domain protein, ITSN1) [Danio rerio]	CAD43427	0	85	614.764	421	360
contig_782	ral guanine nucleotide dissociation stimulator-like 2	2736	gi|80971726|gb|ABB52824.1|RGL2 [Oncorhynchus mykiss]	ABB52824	2.35262e-113	96	375.17	192	185
contig_783	n-terminal kinase-like	886	gi|410913607|ref|XP_003970280.1|PREDICTED: N-terminal kinase-like protein-like [Takifugu rubripes]	XP_003970280	5.70247e-178	94	525.013	296	279
contig_784	n-terminal kinase-like	1134	gi|410913607|ref|XP_003970280.1|PREDICTED: N-terminal kinase-like protein-like [Takifugu rubripes]	XP_003970280	7.70885e-177	93	525.783	299	280
contig_785	52 kda repressor of the inhibitor of the protein kinase-like isoform 1	2820	gi|348543109|ref|XP_003459026.1|PREDICTED: hypothetical protein LOC100710899 [Oreochromis niloticus]	XP_003459026	0	86	1496.87	941	812
contig_786	st3gal i-related alpha -sialyltransferase	1372	gi|62531311|gb|AAH93103.1|St3gal2l protein [Danio rerio] >gi|197247034|gb|AAI64756.1| St3gal2l protein [Danio rerio]	AAH93103	1.58221e-91	75	292.352	235	178
contig_787	dolichyl-diphosphooligosaccharide--protein glycosyltransferase subunit 1 precursor	2768	gi|223648680|gb|ACN11098.1|Dolichyl-diphosphooligosaccharide--protein glycosyltransferase subunit 1 precursor [Salmo salar]	ACN11098	0	99	1171.38	576	574
contig_790	cdp-diacylglycerol--serine o-phosphatidyltransferase-like	2165	gi|226443370|ref|NP_001140147.1|CDP-diacylglycerol--serine O-phosphatidyltransferase [Salmo salar] >gi|221222276|gb|ACM09799.1| CDP-diacylglycerol--serine O-phosphatidyltransferase [Salmo salar]	NP_001140147	1.37701e-111	98	348.977	193	190
contig_791	peroxisomal membrane protein pex13	1326	gi|291190884|ref|NP_001167323.1|peroxisomal membrane protein PEX13 [Salmo salar] >gi|223649204|gb|ACN11360.1| Peroxisomal membrane protein PEX13 [Salmo salar]	NP_001167323	0	97	666.766	341	332
contig_792	ankyrin repeat and sam domain-containing protein 1a	4953	gi|432866849|ref|XP_004070966.1|PREDICTED: ankyrin repeat and SAM domain-containing protein 1A-like [Oryzias latipes]	XP_004070966	0	78	1124.77	957	748
contig_793	calcium-binding protein 39	954	gi|348544193|ref|XP_003459566.1|PREDICTED: calcium-binding protein 39 [Oreochromis niloticus]	XP_003459566	0	99	518.079	254	253
contig_794	transmembrane emp24 domain-containing protein 9 precursor	658	gi|225717020|gb|ACO14356.1|Transmembrane emp24 domain-containing protein 9 precursor [Esox lucius]	ACO14356	2.28963e-150	99	428.713	213	212
contig_795	elav-like protein 1	1043	gi|238231437|ref|NP_001154136.1|ELAV-like protein 1 [Oncorhynchus mykiss] >gi|225704302|gb|ACO07997.1| ELAV-like protein 1 [Oncorhynchus mykiss]	NP_001154136	3.32624e-15	54	79.7221	85	46
contig_796	proto-oncogene vav isoform 1	2643	gi|348540684|ref|XP_003457817.1|PREDICTED: proto-oncogene vav-like [Oreochromis niloticus]	XP_003457817	0	88	1300.42	844	749
contig_797	52 kda repressor of the inhibitor of the protein kinase-like	1994	gi|348543109|ref|XP_003459026.1|PREDICTED: hypothetical protein LOC100710899 [Oreochromis niloticus]	XP_003459026	0	87	1060.44	664	582
contig_798	cd22 antigen	2889	gi|148277600|ref|NP_001091715.1|B-cell receptor CD22 precursor [Danio rerio] >gi|134054376|emb|CAM73182.1| si:dkey-24p1.1 [Danio rerio]	NP_001091715	1.35905e-144	50	468.774	985	496
contig_799	peptidyl-glycine alpha-amidating monooxygenase isoform 1	1162	gi|292618017|ref|XP_699436.4|PREDICTED: peptidyl-glycine alpha-amidating monooxygenase A [Danio rerio]	XP_699436	5.85368e-30	73	131.724	216	158
contig_802	transaldolase	1632	gi|226443406|ref|NP_001139898.1|Transaldolase [Salmo salar] >gi|221219806|gb|ACM08564.1| Transaldolase [Salmo salar] >gi|221222292|gb|ACM09807.1| Transaldolase [Salmo salar]	NP_001139898	0	98	666.381	327	323
contig_804	ribosomal protein l40-like isoform 1	1435	gi|264667445|gb|ACY71308.1|ribosomal protein L40 [Chrysomela tremula]	ACY71308	2.16744e-35	90	137.887	77	70
contig_805	protein unc-45 homolog a-like	2651	gi|348506008|ref|XP_003440552.1|PREDICTED: protein unc-45 homolog A-like [Oreochromis niloticus]	XP_003440552	0	95	1142.49	659	631
contig_806	sjchgc04011 protein	1027	gi|76153153|gb|AAX24812.2|SJCHGC04011 protein [Schistosoma japonicum]	AAX24812	9.42373e-12	89	70.4774	39	35
contig_808	probable protein brick1	2394	gi|284447264|ref|NP_001165164.1|probable protein BRICK1-A [Xenopus laevis] >gi|82186520|sp|Q6P7G6.1|BRK1A_XENLA RecName: Full=Probable protein BRICK1-A >gi|38512132|gb|AAH61677.1| MGC68812 protein [Xenopus laevis]	NP_001165164	4.94174e-13	81	75.485	54	44
contig_809	centromere protein m	597	gi|226443222|ref|NP_001140088.1|Centromere protein M [Salmo salar] >gi|221221914|gb|ACM09618.1| Centromere protein M [Salmo salar]	NP_001140088	2.98228e-106	99	314.309	161	160
contig_810	angiopoietin-related protein 4-like	2515	gi|213512272|ref|NP_001133413.1|Angiopoietin-related protein 4 precursor [Salmo salar] >gi|209153908|gb|ACI33186.1| Angiopoietin-related protein 4 precursor [Salmo salar]	NP_001133413	0	93	854.358	465	436
contig_811	acidic leucine-rich nuclear phosphoprotein 32 family member b	1319	gi|223649352|gb|ACN11434.1|Acidic leucine-rich nuclear phosphoprotein 32 family member B [Salmo salar]	ACN11434	1.47645e-22	69	106.301	113	79
contig_812	general transcription factor ii-i repeat domain-containing protein 2-like	2137	gi|47206402|emb|CAF91327.1|unnamed protein product [Tetraodon nigroviridis]	CAF91327	0	84	708.368	461	390
contig_813	PREDICTED: hypothetical protein LOC100536712	714	gi|326666082|ref|XP_003198189.1|PREDICTED: hypothetical protein LOC100536712 [Danio rerio] >gi|326666084|ref|XP_003198190.1| PREDICTED: hypothetical protein LOC100536712 [Danio rerio] >gi|326666086|ref|XP_003198191.1| PREDICTED: hypothetical protein LOC100536712 [Danio rerio]	XP_003198189	8.50539e-15	80	75.485	55	44
contig_814	e3 ubiquitin-protein ligase herc2	1041	gi|326668760|ref|XP_686789.5|PREDICTED: e3 ubiquitin-protein ligase HERC2, partial [Danio rerio]	XP_686789	0	93	575.859	346	325
contig_817	fragile x mental retardation syndrome-related protein 1-like	605	gi|348539850|ref|XP_003457402.1|PREDICTED: fragile X mental retardation syndrome-related protein 1-like [Oreochromis niloticus]	XP_003457402	1.24631e-09	64	65.855	92	59
contig_818	transposase	1139	gi|5579035|emb|CAB51372.1|transposase [Pleuronectes platessa]	CAB51372	3.06277e-58	54	203.371	328	178
contig_819	tc1-like transporase	599	gi|12666718|emb|CAC28060.1|putative transposase [Pleuronectes platessa]	CAC28060	1.59232e-06	66	52.7582	51	34
contig_820	1-phosphatidylinositol- -bisphosphate phosphodiesterase gamma-2	3098	gi|348504056|ref|XP_003439578.1|PREDICTED: 1-phosphatidylinositol-4,5-bisphosphate phosphodiesterase gamma-2 [Oreochromis niloticus]	XP_003439578	0	90	1670.21	1037	937
contig_821	ets translocation variant 5-like	3997	gi|348537696|ref|XP_003456329.1|PREDICTED: ETS translocation variant 5-like [Oreochromis niloticus]	XP_003456329	0	85	808.135	544	465
contig_822	protein nlrc3-like	1062	gi|348538068|ref|XP_003456514.1|PREDICTED: protein NLRC3-like [Oreochromis niloticus]	XP_003456514	5.17546e-121	72	385.571	371	268
contig_823	heat shock cognate 70 kda protein	2023	gi|213514058|ref|NP_001133079.1|heat shock cognate 71 kDa protein [Salmo salar] >gi|218931112|ref|NP_001117704.1| heat shock cognate 70 kDa protein [Oncorhynchus mykiss] >gi|232285|sp|P08108.2|HSP70_ONCMY RecName: Full=Heat shock cognate 70 kDa protein; Short=HSP70 >gi|246719|gb|AAB21658.1| HSC71 [Oncorhynchus mykiss] >gi|60223021|dbj|BAD90026.1| heat shock 70kDa protein 8 isoform a [Oncorhynchus…	NP_001133079	0	100	1179.47	612	612
contig_824	transcription factor jun-d	2117	gi|209154432|gb|ACI33448.1|Transcription factor jun-D [Salmo salar]	ACI33448	0	99	555.829	301	298
contig_825	envelope polyprotein	964	gi|83722646|ref|YP_443923.1|envelope protein [Atlantic salmon swim bladder sarcoma virus] >gi|76786464|gb|ABA54983.1| envelope protein [Atlantic salmon swim bladder sarcoma virus]	YP_443923	1.59586e-55	88	201.445	137	121
contig_826	neutral amino acid transporter b -like	2583	gi|432890276|ref|XP_004075451.1|PREDICTED: neutral amino acid transporter B(0)-like [Oryzias latipes]	XP_004075451	0	89	796.579	531	476
contig_827	rna-binding protein 39 isoform 7	909	gi|209155056|gb|ACI33760.1|RNA-binding protein 39 [Salmo salar]	ACI33760	2.29495e-146	88	433.721	260	229
contig_828	heat shock protein 70	2219	gi|213513866|ref|NP_001135156.1|heat shock protein 70 [Salmo salar] >gi|197631961|gb|ACH70704.1| heat shock protein 70 isoform 3 [Salmo salar]	NP_001135156	0	100	1165.21	612	612
contig_829	protease polymerase	941	gi|410931149|ref|XP_003978958.1|PREDICTED: dnaJ homolog subfamily C member 25-like [Takifugu rubripes]	XP_003978958	1.14696e-20	64	101.293	100	64
contig_830	ring finger and spry domain-containing protein 1-like	4116	gi|148540172|ref|NP_001038537.2|RING finger and SPRY domain-containing protein 1 precursor [Danio rerio] >gi|134026318|gb|AAI34971.1| Si:ch211-257c9.1 [Danio rerio]	NP_001038537	0	96	1007.67	580	559
contig_832	af287487_1mhc class i heavy chain precursor	1685	gi|10953044|gb|AAG25201.1|AF287487_1MHC class I heavy chain precursor [Oncorhynchus mykiss]	AAG25201	9.76437e-69	100	236.113	140	140
contig_833	muscleblind-like protein 1-like isoform 9	944	gi|410924299|ref|XP_003975619.1|PREDICTED: muscleblind-like protein 1-like isoform 9 [Takifugu rubripes]	XP_003975619	3.76827e-08	74	63.1586	63	47
contig_835	osteopetrosis-associated transmembrane protein 1 precursor	2333	gi|356640269|ref|NP_001239288.1|osteopetrosis-associated transmembrane protein 1 precursor [Salmo salar] >gi|209731366|gb|ACI66552.1| Osteopetrosis-associated transmembrane protein 1 precursor [Salmo salar]	NP_001239288	1.35375e-176	89	520.776	310	276
contig_836	osteopetrosis-associated transmembrane protein 1 precursor	1804	gi|356640269|ref|NP_001239288.1|osteopetrosis-associated transmembrane protein 1 precursor [Salmo salar] >gi|209731366|gb|ACI66552.1| Osteopetrosis-associated transmembrane protein 1 precursor [Salmo salar]	NP_001239288	0	97	589.726	310	302
contig_837	plectin-like isoform 1	665	gi|410905007|ref|XP_003965983.1|PREDICTED: plectin-like [Takifugu rubripes]	XP_003965983	6.59224e-109	94	356.295	221	209
contig_840	myotubularin-related protein 14	1282	gi|348518077|ref|XP_003446558.1|PREDICTED: myotubularin-related protein 14-like [Oreochromis niloticus]	XP_003446558	7.64567e-118	79	371.703	257	205
contig_841	zinc finger protein 502-like	2761	gi|62122919|ref|NP_001014384.1|zinc finger protein 502-like [Danio rerio] >gi|61402629|gb|AAH91933.1| Zgc:113343 [Danio rerio] >gi|182890990|gb|AAI64174.1| Zgc:113343 protein [Danio rerio]	NP_001014384	2.1825e-36	72	151.369	118	86
contig_842	numb homolog	1669	gi|47224871|emb|CAG06441.1|unnamed protein product [Tetraodon nigroviridis]	CAG06441	3.45379e-08	63	65.4698	68	43
contig_844	eukaryotic translation initiation factor 4 gamma 1-like	2082	gi|348500803|ref|XP_003437962.1|PREDICTED: eukaryotic translation initiation factor 4 gamma 1-like [Oreochromis niloticus]	XP_003437962	0	91	652.129	366	335
contig_846	proteasome subunit beta type-8 precursor	1434	gi|59275968|dbj|BAD89554.1|proteasome subunit [Oncorhynchus mykiss]	BAD89554	0	99	551.592	267	266
contig_847	signal transducing adapter molecule 1-like	1570	gi|348500617|ref|XP_003437869.1|PREDICTED: signal transducing adapter molecule 1-like [Oreochromis niloticus]	XP_003437869	0	84	575.089	387	327
contig_848	transcription initiation factor iib	895	gi|41054405|ref|NP_955991.1|transcription initiation factor IIB [Danio rerio] >gi|33585882|gb|AAH55569.1| General transcription factor IIB [Danio rerio]	NP_955991	1.72521e-27	100	118.242	73	73
contig_849	retrotransposable element tf2 155 kda protein type 1-like	1750	gi|224613232|gb|ACN60195.1|Retrotransposable element Tf2 155 kDa protein type 3 [Salmo salar]	ACN60195	7.69008e-19	87	99.3673	55	48
contig_850	transmembrane protein 180-like	1346	gi|209733232|gb|ACI67485.1|Immunoglobulin superfamily member 6 precursor [Salmo salar]	ACI67485	9.29282e-34	97	135.576	70	68
contig_851	udp-glucose:glycoprotein glucosyltransferase 1-like	1999	gi|348510681|ref|XP_003442873.1|PREDICTED: UDP-glucose:glycoprotein glucosyltransferase 1-like [Oreochromis niloticus]	XP_003442873	0	94	1175.23	666	628
contig_852	5 -3 exoribonuclease 2	2504	gi|348518303|ref|XP_003446671.1|PREDICTED: 5'-3' exoribonuclease 2 [Oreochromis niloticus]	XP_003446671	0	87	1327	830	729
contig_854	calmodulin binding protein 3	1650	gi|348527454|ref|XP_003451234.1|PREDICTED: striatin-3-like [Oreochromis niloticus]	XP_003451234	2.1833e-99	94	327.405	175	165
contig_855	beta- -galactosyltransferase 2-like	2977	gi|47227901|emb|CAF97530.1|unnamed protein product [Tetraodon nigroviridis]	CAF97530	3.80119e-159	74	486.493	400	298
contig_856	microtubule-actin cross-linking factor 1-like	744	gi|348534341|ref|XP_003454660.1|PREDICTED: microtubule-actin cross-linking factor 1-like [Oreochromis niloticus]	XP_003454660	2.93867e-149	94	473.781	250	235
contig_857	signal recognition particle 68 kda	522	gi|348520892|ref|XP_003447961.1|PREDICTED: signal recognition particle 68 kDa protein-like [Oreochromis niloticus]	XP_003447961	4.42179e-103	94	318.931	168	159
contig_859	cell division protein kinase 4	1131	gi|225708232|gb|ACO09962.1|Cell division protein kinase 4 [Osmerus mordax]	ACO09962	5.37163e-140	92	412.149	225	208
contig_861	pre-mrna-processing factor 40 homolog a-like	1088	gi|38198625|ref|NP_938170.1|pre-mRNA-processing factor 40 homolog A [Danio rerio] >gi|29179583|gb|AAH49307.1| PRP40 pre-mRNA processing factor 40 homolog A (yeast) [Danio rerio]	NP_938170	0.000345926	97	51.6026	38	37
contig_862	wd repeat-containing protein 1	2792	gi|209154178|gb|ACI33321.1|WD repeat-containing protein 1 [Salmo salar]	ACI33321	0	100	1229.54	606	606
contig_863	alpha-2-macroglobulin-like protein 1-like	5380	gi|410927253|ref|XP_003977064.1|PREDICTED: alpha-2-macroglobulin-like protein 1-like [Takifugu rubripes]	XP_003977064	0	78	1902.1	1480	1161
contig_864	kinase d-interacting substrate of 220 kda-like	2125	gi|432939102|ref|XP_004082582.1|PREDICTED: kinase D-interacting substrate of 220 kDa-like [Oryzias latipes]	XP_004082582	3.38945e-112	68	382.104	490	338
contig_866	14-3-3 protein gamma-1	649	gi|185134505|ref|NP_001117949.1|14-3-3A2 protein [Oncorhynchus mykiss] >gi|213511276|ref|NP_001133693.1| 14-3-3 protein eta [Salmo salar] >gi|34452079|gb|AAQ72496.1| 14-3-3A2 protein [Oncorhynchus mykiss] >gi|209154958|gb|ACI33711.1| 14-3-3 protein eta [Salmo salar]	NP_001117949	2.44494e-39	100	145.976	68	68
contig_867	14-3-3 protein gamma-1	912	gi|185134505|ref|NP_001117949.1|14-3-3A2 protein [Oncorhynchus mykiss] >gi|213511276|ref|NP_001133693.1| 14-3-3 protein eta [Salmo salar] >gi|34452079|gb|AAQ72496.1| 14-3-3A2 protein [Oncorhynchus mykiss] >gi|209154958|gb|ACI33711.1| 14-3-3 protein eta [Salmo salar]	NP_001117949	1.50931e-36	100	141.354	67	67
contig_868	at-rich interactive domain-containing protein 1a-like	842	gi|348529309|ref|XP_003452156.1|PREDICTED: hypothetical protein LOC100696470 [Oreochromis niloticus]	XP_003452156	3.64818e-88	74	298.516	289	214
contig_869	puromycin-sensitive aminopeptidase-like	1602	gi|432842996|ref|XP_004065532.1|PREDICTED: puromycin-sensitive aminopeptidase-like [Oryzias latipes]	XP_004065532	0	91	922.924	516	470
contig_870	y+l amino acid transporter 2	1004	gi|66472586|ref|NP_001018310.1|Y+L amino acid transporter 2 [Danio rerio] >gi|82194112|sp|Q59I64.1|YLAT2_DANRE RecName: Full=Y+L amino acid transporter 2; AltName: Full=Solute carrier family 7 member 6; Short=zfSlc7a6; AltName: Full=y(+)L-type amino acid transporter 2; Short=Y+LAT2; Short=y+LAT-2 >gi|62041963|dbj|BAD91397.1| SLC7A6 homolog [Danio rerio]	NP_001018310	5.09202e-49	92	180.644	97	90
contig_871	tumor necrosis factor receptor superfamily member 6 precursor	1078	gi|291190474|ref|NP_001167120.1|Tumor necrosis factor receptor superfamily member 6 precursor [Salmo salar] >gi|223648236|gb|ACN10876.1| Tumor necrosis factor receptor superfamily member 6 precursor [Salmo salar]	NP_001167120	7.35994e-77	92	250.751	136	126
contig_878	poly	1019	gi|432936008|ref|XP_004082075.1|PREDICTED: poly [ADP-ribose] polymerase 4-like [Oryzias latipes]	XP_004082075	6.71581e-137	86	425.246	292	253
contig_879	poly	3282	gi|432930983|ref|XP_004081557.1|PREDICTED: poly [ADP-ribose] polymerase 14-like [Oryzias latipes]	XP_004081557	0	62	838.565	1101	693
contig_882	mitofusin 1	1959	gi|224613386|gb|ACN60272.1|Mitofusin-1 [Salmo salar]	ACN60272	0	85	611.683	410	351
contig_885	aldehyde dehydrogenase 4 member a1	2422	gi|41055855|ref|NP_957452.1|delta-1-pyrroline-5-carboxylate dehydrogenase, mitochondrial precursor [Danio rerio] >gi|85542188|sp|Q7SY23.1|AL4A1_DANRE RecName: Full=Delta-1-pyrroline-5-carboxylate dehydrogenase, mitochondrial; Short=P5C dehydrogenase; AltName: Full=Aldehyde dehydrogenase family 4 member A1; Flags: Precursor >gi|32766335|gb|AAH55155.1| Aldehyde dehydrogenase 4 family, member A1 [Da…	NP_957452	0	94	1044.26	555	527
contig_886	interleukin enhancer-binding factor 3 homolog	1559	gi|348532732|ref|XP_003453860.1|PREDICTED: interleukin enhancer-binding factor 3 homolog [Oreochromis niloticus]	XP_003453860	2.46414e-93	65	313.923	413	270
contig_889	interleukin-6 receptor subunit beta-like	1221	gi|357196685|emb|CBL94873.1|interleukin 6 signal transducer GP130 protein precursor [Oncorhynchus mykiss]	CBL94873	0	99	843.573	407	406
contig_891	cathepsin z precursor	662	gi|224613522|gb|ACN60340.1|Cathepsin Z precursor [Salmo salar]	ACN60340	1.51543e-160	100	457.603	220	220
contig_892	partner of y14 and mago a-like	2266	gi|239977701|sp|B5XDD3.1|WIBGA_SALSARecName: Full=Partner of Y14 and mago A; AltName: Full=Protein wibg homolog A >gi|209735968|gb|ACI68853.1| wibg homolog [Salmo salar]	B5XDD3	4.05548e-108	96	339.347	190	183
contig_893	serpin h1 precursor	1643	gi|213511739|ref|NP_001133440.1|Serpin H1 precursor [Salmo salar] >gi|209154008|gb|ACI33236.1| Serpin H1 precursor [Salmo salar]	NP_001133440	2.52373e-43	100	169.474	79	79
contig_898	proline-rich protein 12	800	gi|432872024|ref|XP_004072079.1|PREDICTED: uncharacterized protein LOC101174673 [Oryzias latipes]	XP_004072079	2.56866e-91	89	306.99	212	190
contig_899	alpha-aminoadipic semialdehyde dehydrogenase	1168	gi|323650258|gb|ADX97215.1|alpha-aminoadipic semialdehyde dehydrogenase [Perca flavescens]	ADX97215	3.9149e-96	100	306.605	146	146
contig_900	cathepsin s precursor	1060	gi|223673161|gb|ACN12762.1|Cathepsin S precursor [Salmo salar]	ACN12762	3.11025e-12	100	75.0998	34	34
contig_901	neutrophil cytosolic factor 4	1132	gi|185136398|ref|NP_001117977.1|neutrophil cytosolic factor 4 [Oncorhynchus mykiss] >gi|51472305|gb|AAU04546.1| neutrophil cytosolic factor 4 [Oncorhynchus mykiss] >gi|54013463|dbj|BAD60782.1| NADPH oxidase cytosolic protein p40phox [Oncorhynchus mykiss]	NP_001117977	5.82655e-54	100	192.586	116	116
contig_903	nedd4 family-interacting protein 1	983	gi|209735316|gb|ACI68527.1|NEDD4 family-interacting protein 1 [Salmo salar]	ACI68527	7.78589e-13	94	72.4034	39	37
contig_904	protein misato homolog 1-like	1735	gi|348519556|ref|XP_003447296.1|PREDICTED: protein misato homolog 1-like [Oreochromis niloticus]	XP_003447296	0	84	588.956	397	337
contig_905	sjchgc09650 protein	1401	gi|76163163|gb|AAX30961.2|SJCHGC09650 protein [Schistosoma japonicum]	AAX30961	1.13257e-05	70	53.1434	44	31
contig_906	cdk5 regulatory subunit associated protein 3	2389	gi|213515572|ref|NP_001133087.1|CDK5 regulatory subunit associated protein 3-like [Salmo salar] >gi|158702298|gb|ABW77495.1| CDK5 regulatory subunit associated protein 3 [Salmo salar] >gi|197631895|gb|ACH70671.1| CDK5 regulatory subunit associated protein 3-like [Salmo salar]	NP_001133087	0	99	1009.98	497	493
contig_909	chromodomain-helicase-dna-binding protein 4-like	1364	gi|432909970|ref|XP_004078255.1|PREDICTED: chromodomain-helicase-DNA-binding protein 4-like [Oryzias latipes]	XP_004078255	0	97	832.402	446	433
contig_910	protein fam122a-like	2532	gi|51011019|ref|NP_001003466.1|family with sequence similarity 122B [Danio rerio] >gi|50416839|gb|AAH78364.1| Family with sequence similarity 122B [Danio rerio]	NP_001003466	1.64303e-59	86	213.386	168	145
contig_911	polycomb group protein asxl2-like	2664	gi|348511107|ref|XP_003443086.1|PREDICTED: putative Polycomb group protein ASXL2-like [Oreochromis niloticus]	XP_003443086	2.4443e-117	61	396.356	500	305
contig_912	polycomb group protein asxl2-like	5105	gi|348511107|ref|XP_003443086.1|PREDICTED: putative Polycomb group protein ASXL2-like [Oreochromis niloticus]	XP_003443086	1.22682e-109	60	387.882	504	306
contig_913	nuclear receptor-binding factor 2-like	1010	gi|50540294|ref|NP_001002613.1|nuclear receptor-binding factor 2 [Danio rerio] >gi|49900449|gb|AAH75978.1| Nuclear receptor binding factor 2 [Danio rerio]	NP_001002613	3.26719e-52	72	183.341	183	132
contig_915	cytosolic purine 5 -nucleotidase-like	1736	gi|213512100|ref|NP_001133412.1|Cytosolic purine 5-nucleotidase [Salmo salar] >gi|209153904|gb|ACI33184.1| Cytosolic purine 5-nucleotidase [Salmo salar]	NP_001133412	0	100	560.451	270	270
contig_917	mau2 chromatid cohesion factor homolog	1851	gi|483506647|gb|EOA97592.1|Uncharacterized protein KIAA0892, partial [Anas platyrhynchos]	EOA97592	0	96	561.222	290	279
contig_918	dedicator of cytokinesis protein 8	2643	gi|348517198|ref|XP_003446122.1|PREDICTED: dedicator of cytokinesis protein 8-like [Oreochromis niloticus]	XP_003446122	0	87	1261.51	885	770
contig_919	dedicator of cytokinesis protein 7	1015	gi|47220051|emb|CAG12199.1|unnamed protein product [Tetraodon nigroviridis]	CAG12199	3.62089e-65	89	229.95	133	119
contig_920	dedicator of cytokinesis protein 8-like	1058	gi|47217515|emb|CAG10895.1|unnamed protein product [Tetraodon nigroviridis]	CAG10895	1.83299e-156	86	482.256	354	305
contig_921	e3 ubiquitin-protein ligase ubr4	5062	gi|410899665|ref|XP_003963317.1|PREDICTED: E3 ubiquitin-protein ligase UBR4-like [Takifugu rubripes]	XP_003963317	0	96	2905.93	1692	1631
contig_922	gdp-man:man c -pp-dol alpha- -mannosyltransferase-like	1698	gi|348524160|ref|XP_003449591.1|PREDICTED: GDP-Man:Man(3)GlcNAc(2)-PP-Dol alpha-1,2-mannosyltransferase-like [Oreochromis niloticus]	XP_003449591	0	90	729.554	437	395
contig_926	rho gtpase-activating protein 22	1925	gi|348507202|ref|XP_003441145.1|PREDICTED: rho GTPase-activating protein 22 [Oreochromis niloticus]	XP_003441145	1.86291e-107	62	352.058	518	325
contig_928	serine threonine-protein phosphatase 2b catalytic subunit alpha isoform isoform 2	893	gi|410930576|ref|XP_003978674.1|PREDICTED: serine/threonine-protein phosphatase 2B catalytic subunit alpha isoform-like, partial [Takifugu rubripes]	XP_003978674	1.08778e-137	93	403.29	230	216
contig_929	forkhead box protein n3-like	4498	gi|410916105|ref|XP_003971527.1|PREDICTED: forkhead box protein N3-like [Takifugu rubripes]	XP_003971527	8.16466e-76	74	271.166	235	174
contig_933	macrophage receptor marco-like	1247	gi|465487192|gb|AGH27725.1|scavenger receptor cysteine-rich superfamily protein [Sciaenops ocellatus]	AGH27725	3.39087e-30	63	129.413	188	120
contig_934	clathrin heavy chain 1-like	1214	gi|348541243|ref|XP_003458096.1|PREDICTED: clathrin heavy chain 1-like [Oreochromis niloticus]	XP_003458096	2.70959e-20	98	102.449	51	50
contig_936	mitochondrial inner membrane protease subunit 2	782	gi|308321145|gb|ADO27726.1|mitochondrial inner membrane protease subunit 2 [Ictalurus furcatus]	ADO27726	9.51971e-105	94	313.153	174	165
contig_939	slam family member 8 precursor	1253	gi|209732364|gb|ACI67051.1|SLAM family member 8 precursor [Salmo salar]	ACI67051	1.22864e-44	94	167.548	107	101
contig_940	lysine-specific demethylase 6b-like	537	gi|47219398|emb|CAG01561.1|unnamed protein product [Tetraodon nigroviridis]	CAG01561	1.15494e-18	89	93.2041	58	52
contig_941	lysine-specific demethylase 6b-like	548	gi|432919974|ref|XP_004079777.1|PREDICTED: uncharacterized protein LOC101160692 [Oryzias latipes]	XP_004079777	1.04024e-114	97	368.237	181	176
contig_943	thrombospondin-1a precursor	2499	gi|292624775|ref|XP_690395.4|PREDICTED: thrombospondin-1 [Danio rerio]	XP_690395	0	93	1334.7	802	750
contig_944	protein fam179b	2331	gi|348520718|ref|XP_003447874.1|PREDICTED: protein FAM179B-like [Oreochromis niloticus]	XP_003447874	0	86	912.909	615	535
contig_945	cathepsin b precursor	1741	gi|223646922|gb|ACN10219.1|Cathepsin B precursor [Salmo salar] >gi|223647940|gb|ACN10728.1| Cathepsin B precursor [Salmo salar] >gi|223672785|gb|ACN12574.1| Cathepsin B precursor [Salmo salar]	ACN10219	0	98	606.29	310	306
contig_947	envelope polyprotein	1829	gi|83722646|ref|YP_443923.1|envelope protein [Atlantic salmon swim bladder sarcoma virus] >gi|76786464|gb|ABA54983.1| envelope protein [Atlantic salmon swim bladder sarcoma virus]	YP_443923	8.40203e-104	66	204.527	198	132
contig_948	rna-directed dna polymerase from mobile element jockey-like	611	gi|326672568|ref|XP_003199694.1|PREDICTED: RNA-directed DNA polymerase from mobile element jockey-like [Danio rerio]	XP_003199694	0.000166025	61	49.6766	57	35
contig_950	phosphatidylinositol 4-phosphate 5-kinase type-1 beta isoform 1	3126	gi|348544855|ref|XP_003459896.1|PREDICTED: phosphatidylinositol-4-phosphate 5-kinase type-1 beta-like [Oreochromis niloticus]	XP_003459896	0	93	647.506	392	367
contig_951	sirtuin 1	3774	gi|348507445|ref|XP_003441266.1|PREDICTED: NAD-dependent deacetylase sirtuin-1-like [Oreochromis niloticus]	XP_003441266	0	77	775.007	591	460
contig_952	nad-dependent deacetylase sirtuin-1-like	3226	gi|348507445|ref|XP_003441266.1|PREDICTED: NAD-dependent deacetylase sirtuin-1-like [Oreochromis niloticus]	XP_003441266	0	73	810.061	719	527
contig_953	PREDICTED: uncharacterized protein LOC101157957	1162	gi|432884022|ref|XP_004074409.1|PREDICTED: uncharacterized protein LOC101157957 [Oryzias latipes]	XP_004074409	4.20552e-11	51	73.9442	143	73
contig_954	pi-plc x domain-containing protein 1-like	637	gi|62955315|ref|NP_001017673.1|PI-PLC X domain-containing protein 1 [Danio rerio] >gi|82178135|sp|Q567I4.1|PLCX1_DANRE RecName: Full=PI-PLC X domain-containing protein 1 >gi|62202629|gb|AAH93162.1| Zgc:112023 [Danio rerio]	NP_001017673	7.04533e-30	63	122.094	116	74
contig_955	dedicator of cytokinesis protein 4-like	683	gi|261245065|ref|NP_001159700.1|dedicator of cytokinesis protein 4 [Danio rerio]	NP_001159700	1.58371e-143	97	451.825	227	222
contig_956	dedicator of cytokinesis protein 4-like	683	gi|261245065|ref|NP_001159700.1|dedicator of cytokinesis protein 4 [Danio rerio]	NP_001159700	2.15124e-139	95	439.884	227	217
contig_958	myosin heavy chain fm3a-like	805	gi|292617915|ref|XP_685035.3|PREDICTED: myosin-VIIa-like [Danio rerio]	XP_685035	4.40112e-78	89	265.388	156	140
contig_959	uv excision repair protein rad23 homolog b	1356	gi|213512547|ref|NP_001135284.1|UV excision repair protein RAD23 homolog A [Salmo salar] >gi|209156014|gb|ACI34239.1| UV excision repair protein RAD23 homolog A [Salmo salar]	NP_001135284	1.73859e-94	93	301.597	164	153
contig_960	probable e3 ubiquitin-protein ligase herc1	1174	gi|47212899|emb|CAF90789.1|unnamed protein product [Tetraodon nigroviridis]	CAF90789	0	85	659.448	422	359
contig_961	zinc finger swim domain-containing protein kiaa0913-like	1748	gi|224589103|ref|NP_001139179.1|zinc finger, SWIM-type containing 8 [Danio rerio]	NP_001139179	0	76	610.527	590	452
contig_964	gtpase imap family member 8-like	2306	gi|348542207|ref|XP_003458577.1|PREDICTED: hypothetical protein LOC100692391 [Oreochromis niloticus]	XP_003458577	2.48293e-06	61	60.4622	95	58
contig_965	rna-binding protein 8a	814	gi|221221492|gb|ACM09407.1|RNA-binding protein 8A [Salmo salar] >gi|225705474|gb|ACO08583.1| RNA-binding protein 8A [Oncorhynchus mykiss]	ACM09407	5.89482e-69	100	221.861	106	106
contig_966	isoleucyl-trna cytoplasmic	3904	gi|348534210|ref|XP_003454596.1|PREDICTED: isoleucyl-tRNA synthetase, cytoplasmic [Oreochromis niloticus]	XP_003454596	0	92	2279.98	1268	1170
contig_967	methionine-r-sulfoxide reductase mitochondrial	798	gi|225706042|gb|ACO08867.1|Peptide methionine sulfoxide reductase msrB [Osmerus mordax]	ACO08867	2.1411e-99	90	300.056	171	155
contig_968	tyrosine-protein kinase ryk	1312	gi|139948989|ref|NP_001077295.1|tyrosine-protein kinase RYK precursor [Danio rerio] >gi|124297543|gb|AAI31873.1| Zgc:158381 protein [Danio rerio]	NP_001077295	0	98	627.476	311	305
contig_969	high affinity camp-specific 3 -cyclic phosphodiesterase 7a	2616	gi|410909077|ref|XP_003968017.1|PREDICTED: LOW QUALITY PROTEIN: high affinity cAMP-specific 3',5'-cyclic phosphodiesterase 7A-like [Takifugu rubripes]	XP_003968017	0	81	662.914	440	359
contig_970	x-ray repair cross-complementing protein 5-like	1945	gi|348519928|ref|XP_003447481.1|PREDICTED: X-ray repair cross-complementing protein 5 [Oreochromis niloticus]	XP_003447481	0	83	752.281	535	446
contig_972	interferon regulatory factor 9	777	gi|291190138|ref|NP_001167190.1|interferon regulatory factor 9 [Salmo salar] >gi|209156238|gb|ACI34351.1| Interferon regulatory factor 9 [Salmo salar] >gi|223648564|gb|ACN11040.1| Interferon regulatory factor 9 [Salmo salar]	NP_001167190	4.9152e-128	100	381.333	223	223
contig_973	zinc finger protein 569-like	574	gi|348542740|ref|XP_003458842.1|PREDICTED: zinc finger protein 721-like [Oreochromis niloticus]	XP_003458842	1.88399e-53	66	189.889	164	109
contig_976	at-rich interactive domain-containing protein 2	2986	gi|410927538|ref|XP_003977198.1|PREDICTED: AT-rich interactive domain-containing protein 2-like, partial [Takifugu rubripes]	XP_003977198	0	76	1070.07	875	669
contig_977	peroxisomal targeting signal 1 receptor-like	2358	gi|348526375|ref|XP_003450695.1|PREDICTED: peroxisomal targeting signal 1 receptor-like [Oreochromis niloticus]	XP_003450695	0	93	718.383	397	371
contig_978	protein ndrg2 isoform 2	3929	gi|432920865|ref|XP_004080009.1|PREDICTED: protein NDRG2-like [Oryzias latipes]	XP_004080009	0	91	551.592	369	339
contig_979	protein ndrg2 isoform 3	1373	gi|410928989|ref|XP_003977882.1|PREDICTED: protein NDRG2-like [Takifugu rubripes]	XP_003977882	2.08076e-175	91	508.064	315	289
contig_980	rho-related gtp-binding protein rhoc	1753	gi|209155638|gb|ACI34051.1|Transforming protein RhoA precursor [Salmo salar] >gi|223647712|gb|ACN10614.1| Transforming protein RhoA precursor [Salmo salar]	ACI34051	8.34529e-89	97	283.878	142	139
contig_981	caib baif -transferase family protein c7orf10 homolog isoform 1	1355	gi|432926534|ref|XP_004080875.1|PREDICTED: caiB/baiF CoA-transferase family protein C7orf10-like [Oryzias latipes]	XP_004080875	0	88	650.203	410	363
contig_982	zinc finger swim domain-containing protein kiaa0913-like	2367	gi|224589103|ref|NP_001139179.1|zinc finger, SWIM-type containing 8 [Danio rerio]	NP_001139179	0	99	734.947	371	370
contig_983	n-acetyltransferase 9-like	1258	gi|213512363|ref|NP_001133156.1|N-acetyltransferase 9-like [Salmo salar] >gi|197632189|gb|ACH70818.1| N-acetyltransferase 9-like [Salmo salar]	NP_001133156	2.52377e-59	100	203.756	98	98
contig_986	PREDICTED: uncharacterized protein LOC101171347	2744	gi|432885023|ref|XP_004074619.1|PREDICTED: uncharacterized protein LOC101171347 [Oryzias latipes]	XP_004074619	5.39614e-17	81	90.8929	107	87
contig_987	PREDICTED: hypothetical protein LOC100707133	3386	gi|348540261|ref|XP_003457606.1|PREDICTED: hypothetical protein LOC100707133 [Oreochromis niloticus]	XP_003457606	4.70953e-06	61	42.743	52	32
contig_989	e3 ubiquitin-protein ligase ubr3	1288	gi|348519829|ref|XP_003447432.1|PREDICTED: E3 ubiquitin-protein ligase UBR3-like [Oreochromis niloticus]	XP_003447432	0	92	647.892	365	339
contig_990	PREDICTED: leiomodin-1-like	1623	gi|410920003|ref|XP_003973473.1|PREDICTED: leiomodin-1-like [Takifugu rubripes]	XP_003973473	3.13095e-16	80	90.8929	143	115
contig_991	low quality protein: stabilin-1-like	2669	gi|348520467|ref|XP_003447749.1|PREDICTED: stabilin-1 [Oreochromis niloticus]	XP_003447749	0	71	1011.52	889	633
contig_993	calumenin isoform 1	956	gi|224487682|sp|B5X4E0.1|CALUB_SALSARecName: Full=Calumenin-B; Flags: Precursor >gi|209155878|gb|ACI34171.1| Calumenin precursor [Salmo salar]	B5X4E0	0	98	615.535	316	310
contig_994	ribonuclease h2 subunit b	540	gi|348528206|ref|XP_003451609.1|PREDICTED: ribonuclease H2 subunit B-like [Oreochromis niloticus]	XP_003451609	9.86604e-09	94	61.6178	36	34
contig_1003	spermatogenesis-associated protein 2	3060	gi|223648114|gb|ACN10815.1|Spermatogenesis-associated protein 2 [Salmo salar]	ACN10815	0	96	992.26	551	532
contig_1009	mps one binder kinase activator-like 2a	1102	gi|209734798|gb|ACI68268.1|Mps one binder kinase activator-like 2A [Salmo salar] >gi|209738598|gb|ACI70168.1| Mps one binder kinase activator-like 2A [Salmo salar]	ACI68268	3.65034e-160	100	459.529	216	216
contig_1010	alpha- -sialyltransferase st3gal iii	2941	gi|64966376|emb|CAG29192.1|alpha-2,3-sialyltransferase [Takifugu rubripes]	CAG29192	0	95	610.142	319	306
contig_1011	ring finger protein 213-like	784	gi|348525218|ref|XP_003450119.1|PREDICTED: RING finger protein 213-like [Oreochromis niloticus]	XP_003450119	2.16809e-41	64	163.31	189	122
contig_1012	rilp-like protein 2	920	gi|225715960|gb|ACO13826.1|RILP-like protein 2 [Esox lucius]	ACO13826	8.29833e-55	93	188.734	129	120
contig_1013	mannose-6-phosphate isomerase-like	1532	gi|348535873|ref|XP_003455422.1|PREDICTED: mannose-6-phosphate isomerase-like [Oreochromis niloticus]	XP_003455422	4.19217e-17	89	92.4337	59	53
contig_1014	proline-serine-threonine phosphatase-interacting protein 2	1070	gi|223647214|gb|ACN10365.1|Proline-serine-threonine phosphatase-interacting protein 2 [Salmo salar] >gi|223673089|gb|ACN12726.1| Proline-serine-threonine phosphatase-interacting protein 2 [Salmo salar]	ACN10365	1.09854e-79	93	258.07	135	126
contig_1016	poly -binding protein 2	1483	gi|146189430|emb|CAM12243.1|poly(rC) binding protein 2 [Danio rerio]	CAM12243	7.61869e-64	99	213.386	109	108
contig_1017	sh2 domain-containing protein 5	1863	gi|432860079|ref|XP_004069380.1|PREDICTED: SH2 domain-containing protein 5-like [Oryzias latipes]	XP_004069380	7.34128e-135	74	411.764	340	252
contig_1019	mlx-interacting protein	3632	gi|348528474|ref|XP_003451742.1|PREDICTED: MLX-interacting protein-like [Oreochromis niloticus]	XP_003451742	4.21209e-80	88	290.812	210	185
contig_1020	mlx-interacting protein	1529	gi|348528474|ref|XP_003451742.1|PREDICTED: MLX-interacting protein-like [Oreochromis niloticus]	XP_003451742	1.58258e-136	81	426.017	316	259
contig_1021	inactive serine protease 35-like	924	gi|348506521|ref|XP_003440807.1|PREDICTED: inactive serine protease 35-like [Oreochromis niloticus]	XP_003440807	1.87334e-60	71	209.92	193	138
contig_1023	ubr3 protein	2732	gi|47218067|emb|CAG09939.1|unnamed protein product [Tetraodon nigroviridis]	CAG09939	0	88	719.153	422	373
contig_1024	cytoplasmic fmr1-interacting protein 1 homolog	2396	gi|224587878|gb|ACN58730.1|Cytoplasmic FMR1-interacting protein 1 homolog [Salmo salar]	ACN58730	2.12393e-101	100	328.176	154	154
contig_1025	cytoplasmic fmr1-interacting protein 2	1748	gi|190337264|gb|AAI63239.1|Zgc:194528 protein [Danio rerio]	AAI63239	0	99	1212.59	582	581
contig_1026	acyl- synthetase family member mitochondrial-like	663	gi|348509256|ref|XP_003442166.1|PREDICTED: acyl-CoA synthetase family member 2, mitochondrial-like [Oreochromis niloticus]	XP_003442166	1.56479e-33	88	135.576	81	72
contig_1030	b-cell receptor cd22-like	715	gi|76157101|gb|AAX28135.2|SJCHGC07585 protein [Schistosoma japonicum]	AAX28135	1.32685e-41	85	149.058	91	78
contig_1032	sjchgc03782 protein	1909	gi|60689474|gb|AAX30461.1|SJCHGC03782 protein [Schistosoma japonicum]	AAX30461	3.52879e-12	92	72.0182	38	35
contig_1034	zinc finger protein 609	1659	gi|348526594|ref|XP_003450804.1|PREDICTED: LOW QUALITY PROTEIN: zinc finger protein 609-like [Oreochromis niloticus]	XP_003450804	9.07645e-171	79	533.102	548	436
contig_1035	dematin isoform 2	747	gi|348536112|ref|XP_003455541.1|PREDICTED: dematin-like [Oreochromis niloticus]	XP_003455541	6.41631e-77	70	249.98	248	176
contig_1037	tyrosine-protein kinase hck	625	gi|185133150|ref|NP_001117012.1|tyrosine-protein kinase HCK [Salmo salar] >gi|11596416|gb|AAG38611.1|AF321110_1 src-family tyrosine kinase SCK [Salmo salar] >gi|209153958|gb|ACI33211.1| Tyrosine-protein kinase HCK [Salmo salar]	NP_001117012	2.44762e-130	99	387.497	208	206
contig_1038	integral membrane protein 2b	1011	gi|223647800|gb|ACN10658.1|Integral membrane protein 2B [Salmo salar]	ACN10658	1.5457e-156	96	451.055	228	219
contig_1039	integral membrane protein 2b	1483	gi|209154138|gb|ACI33301.1|Integral membrane protein 2B [Salmo salar]	ACI33301	5.36242e-155	100	452.981	220	220
contig_1040	cell cycle control protein 50c-like	1668	gi|209155292|gb|ACI33878.1|Cell cycle control protein 50A [Salmo salar]	ACI33878	0	95	592.423	304	290
contig_1044	calumenin isoform 1	1616	gi|224487682|sp|B5X4E0.1|CALUB_SALSARecName: Full=Calumenin-B; Flags: Precursor >gi|209155878|gb|ACI34171.1| Calumenin precursor [Salmo salar]	B5X4E0	0	99	641.343	316	314
contig_1046	anthrax toxin receptor 1-like	1456	gi|374722821|gb|AEZ68580.1|ANTXR1a-like protein [Osmerus mordax]	AEZ68580	0	91	561.992	347	316
contig_1047	anthrax toxin receptor 1-like	1547	gi|374722821|gb|AEZ68580.1|ANTXR1a-like protein [Osmerus mordax]	AEZ68580	2.36569e-175	93	517.694	309	290
contig_1048	kat8 regulatory nsl complex subunit 2	784	gi|54400482|ref|NP_001005990.1|KAT8 regulatory NSL complex subunit 2 [Danio rerio] >gi|53734149|gb|AAH83416.1| Zgc:103534 [Danio rerio]	NP_001005990	3.66307e-99	95	306.99	181	173
contig_1049	cd59 glycoprotein precursor	1387	gi|209730810|gb|ACI66274.1|CD59 glycoprotein precursor [Salmo salar] >gi|469832340|gb|AGH92522.1| cd59 glycoprotein precursor [Salmo salar]	ACI66274	9.79205e-75	99	241.121	118	117
contig_1051	hepatic leukemia factor-like	1423	gi|432909914|ref|XP_004078227.1|PREDICTED: hepatic leukemia factor-like [Oryzias latipes]	XP_004078227	2.48169e-72	72	244.202	302	219
contig_1053	poly (adp-ribose) polymerase member 2	2122	gi|213514112|ref|NP_001133790.1|poly (ADP-ribose) polymerase family, member 2 [Salmo salar] >gi|209155346|gb|ACI33905.1| Poly synthetase 2 [Salmo salar]	NP_001133790	0	97	1072.38	570	557
contig_1056	krueppel-like factor 12-like	2722	gi|348528316|ref|XP_003451664.1|PREDICTED: Krueppel-like factor 12-like [Oreochromis niloticus]	XP_003451664	1.34327e-146	81	449.514	375	306
contig_1058	fyve and coiled-coil domain-containing protein 1-like	2286	gi|348500639|ref|XP_003437880.1|PREDICTED: FYVE and coiled-coil domain-containing protein 1-like [Oreochromis niloticus]	XP_003437880	0	69	644.81	697	484
contig_1060	m-phase phosphoprotein 8	1902	gi|187607764|ref|NP_001119905.1|M-phase phosphoprotein 8 [Danio rerio]	NP_001119905	1.62062e-158	95	491.5	270	258
contig_1062	vacuolar atp synthase catalytic subunit a	805	gi|224587380|gb|ACN58654.1|Vacuolar ATP synthase catalytic subunit A [Salmo salar]	ACN58654	5.79325e-107	99	327.791	159	158
contig_1063	adp atp translocase 2	871	gi|197632581|gb|ACH71014.1|solute carrier family 25-1 [Salmo salar] >gi|209733508|gb|ACI67623.1| ADP/ATP translocase 2 [Salmo salar] >gi|223646686|gb|ACN10101.1| ADP/ATP translocase 2 [Salmo salar] >gi|223672535|gb|ACN12449.1| ADP/ATP translocase 2 [Salmo salar]	ACH71014	1.3229e-128	98	379.407	198	195
contig_1064	cytochrome b	2268	gi|58202187|gb|AAW67155.1|CYTB [Oncorhynchus clarkii henshawi]	AAW67155	0	97	694.115	392	381
contig_1065	constitutive coactivator of ppar-gamma-like protein 2-like	6612	gi|348539312|ref|XP_003457133.1|PREDICTED: constitutive coactivator of PPAR-gamma-like protein 2-like [Oreochromis niloticus]	XP_003457133	0	90	809.675	534	485
contig_1067	immunoglobulin mu heavy chain secretory form	1307	gi|103879|pir||S20002Ig heavy chain, secreted - rainbow trout (fragment) >gi|64191|emb|CAA46363.1| secretory form of immunoglobulin heavy chain [Oncorhynchus mykiss]	S20002	8.09102e-57	98	202.986	99	98
contig_1068	protein phosphatase slingshot homolog 2-like	1474	gi|432896572|ref|XP_004076326.1|PREDICTED: protein phosphatase Slingshot homolog 2-like [Oryzias latipes]	XP_004076326	0	95	822.387	425	404
contig_1070	tc1-like transposase	1531	gi|223649434|gb|ACN11475.1|Transposable element Tcb1 transposase [Salmo salar]	ACN11475	3.92192e-17	48	90.5077	168	81
contig_1072	retrotransposable element tf2 155 kda protein type 1-like	3831	gi|410929077|ref|XP_003977926.1|PREDICTED: uncharacterized protein LOC101079032 [Takifugu rubripes]	XP_003977926	3.56916e-59	67	120.168	140	95
contig_1074	zinc finger protein 879	1851	gi|348537920|ref|XP_003456440.1|PREDICTED: zinc finger protein 658B-like [Oreochromis niloticus]	XP_003456440	0	71	690.649	615	437
contig_1075	ICOS ligand precursor [Gallus gallus]	3361	gi|45384176|ref|NP_990415.1| ICOS ligand precursor [Gallus gallus]	NP_990415	2e-11	27	73	296	101
contig_1076	low quality protein: bromodomain adjacent to zinc finger domain protein 2b	3311	gi|402888433|ref|XP_003907566.1|PREDICTED: LOW QUALITY PROTEIN: bromodomain adjacent to zinc finger domain protein 2B [Papio anubis]	XP_003907566	0	65	674.855	841	548
contig_1078	elks rab6-interacting cast family member 1	657	gi|410907798|ref|XP_003967378.1|PREDICTED: ELKS/Rab6-interacting/CAST family member 1-like [Takifugu rubripes]	XP_003967378	1.52218e-122	99	384.415	219	218
contig_1079	phosphatidylinositol-binding clathrin assembly	2088	gi|348532997|ref|XP_003453992.1|PREDICTED: phosphatidylinositol-binding clathrin assembly protein-like [Oreochromis niloticus]	XP_003453992	0	97	642.884	336	329
contig_1080	sorting nexin-5-like	4050	gi|348507044|ref|XP_003441067.1|PREDICTED: sorting nexin-5-like [Oreochromis niloticus]	XP_003441067	1.2167e-107	94	357.066	199	188
contig_1081	pleckstrin	566	gi|224587724|gb|ACN58705.1|Pleckstrin [Salmo salar]	ACN58705	1.74895e-129	98	379.022	188	185
contig_1082	beta-3a-adrenergic receptor	507	gi|185134711|ref|NP_001117924.1|beta-3b-adrenergic receptor [Oncorhynchus mykiss] >gi|33860241|gb|AAO63475.1| beta-3b-adrenergic receptor [Oncorhynchus mykiss]	NP_001117924	5.94576e-103	99	315.079	168	167
contig_1083	atlastin 3	1885	gi|410913545|ref|XP_003970249.1|PREDICTED: atlastin-3-like [Takifugu rubripes]	XP_003970249	4.92602e-52	87	197.208	139	121
contig_1084	u3 small nucleolar ribonucleoprotein protein imp3	1782	gi|259089508|ref|NP_001158554.1|U3 small nucleolar ribonucleoprotein protein IMP3 [Oncorhynchus mykiss] >gi|225704812|gb|ACO08252.1| U3 small nucleolar ribonucleoprotein protein IMP3 [Oncorhynchus mykiss]	NP_001158554	6.3705e-126	100	379.407	183	183
contig_1085	ef-hand domain-containing protein d2	1213	gi|291190462|ref|NP_001167374.1|EF-hand domain-containing protein D2 [Salmo salar] >gi|223649490|gb|ACN11503.1| EF-hand domain-containing protein D2 [Salmo salar]	NP_001167374	6.67379e-44	100	162.925	116	116
contig_1086	heterogeneous nuclear ribonucleoprotein h-like	605	gi|410914042|ref|XP_003970497.1|PREDICTED: heterogeneous nuclear ribonucleoprotein H-like [Takifugu rubripes]	XP_003970497	2.52008e-60	82	204.142	182	151
contig_1087	map kinase-activated protein kinase 3-like	1516	gi|348507916|ref|XP_003441501.1|PREDICTED: MAP kinase-activated protein kinase 3-like [Oreochromis niloticus]	XP_003441501	1.70444e-166	87	489.189	289	252
contig_1088	cc032 protein	1309	gi|213513672|ref|NP_001133933.1|CC032 protein [Salmo salar] >gi|209155862|gb|ACI34163.1| C3orf32 [Salmo salar]	NP_001133933	0	94	551.977	303	287
contig_1089	reticulon 4	628	gi|185133883|ref|NP_001118222.1|reticulon 4 [Oncorhynchus mykiss] >gi|70721638|tpg|DAA05180.1| TPA_exp: RTN4-L [Oncorhynchus mykiss]	NP_001118222	2.17047e-16	64	84.7297	131	84
contig_1091	nuclear receptor-binding protein	1945	gi|348517658|ref|XP_003446350.1|PREDICTED: nuclear receptor-binding protein [Oreochromis niloticus]	XP_003446350	0	96	837.41	461	443
contig_1092	nuclear receptor-binding protein	2036	gi|348517658|ref|XP_003446350.1|PREDICTED: nuclear receptor-binding protein [Oreochromis niloticus]	XP_003446350	0	98	886.715	465	457
contig_1093	nuclear receptor-binding protein 2-like	885	gi|432929632|ref|XP_004081201.1|PREDICTED: nuclear receptor-binding protein 2-like isoform 1 [Oryzias latipes]	XP_004081201	0	94	576.244	295	280
contig_1096	ubiquitin hydrolase [Homo sapiens]	2544	>gi|1666075|emb|CAA66942.1| ubiquitin hydrolase [Homo sapiens]	CAA66942	0	87	1540	2547	810
contig_1097	protein z-dependent protease inhibitor-like	1455	gi|225707790|gb|ACO09741.1|Corticosteroid-binding globulin precursor [Osmerus mordax]	ACO09741	4.36588e-34	73	137.887	123	90
contig_1098	pou class transcription factor 2-like	532	gi|225714906|gb|ACO13299.1|POU domain, class 2, transcription factor 2 [Esox lucius]	ACO13299	3.38841e-34	91	126.331	71	65
contig_1099	nuclease harbi1-like	558	gi|432962500|ref|XP_004086700.1|PREDICTED: putative nuclease HARBI1-like [Oryzias latipes]	XP_004086700	2.33482e-90	97	280.411	144	141
contig_1100	grip and coiled-coil domain-containing protein 2	505	gi|348515779|ref|XP_003445417.1|PREDICTED: GRIP and coiled-coil domain-containing protein 2-like [Oreochromis niloticus]	XP_003445417	3.91001e-59	86	209.534	168	145
contig_1101	grip and coiled-coil domain-containing protein 2-like	505	gi|348515779|ref|XP_003445417.1|PREDICTED: GRIP and coiled-coil domain-containing protein 2-like [Oreochromis niloticus]	XP_003445417	5.13332e-52	81	189.119	147	120
contig_1102	hypothetical protein	1730	gi|392873252|gb|AFM85458.1|hypothetical protein [Callorhinchus milii] >gi|392874710|gb|AFM86187.1| hypothetical protein [Callorhinchus milii]	AFM85458	4.1588e-70	89	233.417	141	126
contig_1103	c-terminal binding protein 1	3451	gi|291190616|ref|NP_001167388.1|C-terminal-binding protein 2 [Salmo salar] >gi|223649316|gb|ACN11416.1| C-terminal-binding protein 2 [Salmo salar]	NP_001167388	0	100	717.227	388	388
contig_1105	hepatoma-derived growth factor-like	3726	gi|348530012|ref|XP_003452505.1|PREDICTED: hepatoma-derived growth factor-like [Oreochromis niloticus]	XP_003452505	3.56059e-66	76	233.032	189	145
contig_1106	tns1 protein	600	gi|348531489|ref|XP_003453241.1|PREDICTED: tensin-1-like [Oreochromis niloticus]	XP_003453241	1.42271e-130	98	411.379	200	197
contig_1107	dnaj homolog subfamily a member 2-like	1305	gi|223649336|gb|ACN11426.1|DnaJ homolog subfamily A member 2 [Salmo salar]	ACN11426	6.90904e-165	100	481.871	234	234
contig_1109	gtp-binding protein 2-like	2671	gi|348501704|ref|XP_003438409.1|PREDICTED: GTP-binding protein 2-like [Oreochromis niloticus]	XP_003438409	0	96	562.762	327	315
contig_1110	adrenomedullin 3 precursor	572	gi|157278519|ref|NP_001098361.1|adrenomedullin 3 precursor [Oryzias latipes] >gi|116062115|dbj|BAF34690.1| adrenomedullin 3 [Oryzias latipes]	NP_001098361	4.55275e-09	50	60.8474	167	85
contig_1112	tripartite motif-containing 24	634	gi|348526504|ref|XP_003450759.1|PREDICTED: E3 ubiquitin-protein ligase TRIM33-like [Oreochromis niloticus]	XP_003450759	1.64282e-82	80	275.018	192	155
contig_1113	signal recognition particle 72 kda protein	932	gi|326673259|ref|XP_002664308.2|PREDICTED: signal recognition particle 72 kDa protein [Danio rerio]	XP_002664308	1.50972e-151	95	451.44	286	273
contig_1114	signal recognition particle 72 kda protein	940	gi|348511769|ref|XP_003443416.1|PREDICTED: signal recognition particle 72 kDa protein [Oreochromis niloticus]	XP_003443416	4.32143e-152	93	453.366	295	277
contig_1115	iron-sulfur assembly mitochondrial precursor	965	gi|225705876|gb|ACO08784.1|Iron-sulfur assembly protein IscA-like 2, mitochondrial precursor [Oncorhynchus mykiss]	ACO08784	1.32313e-95	93	291.967	179	167
contig_1116	star-related lipid transfer protein 5-like	1262	gi|259155204|ref|NP_001158843.1|StAR-related lipid transfer protein 5 [Salmo salar] >gi|223647672|gb|ACN10594.1| StAR-related lipid transfer protein 5 [Salmo salar]	NP_001158843	5.04212e-112	100	338.961	164	164
contig_1117	beta- -galactosyltransferase 2-like	2128	gi|348532185|ref|XP_003453587.1|PREDICTED: beta-1,3-galactosyltransferase 2-like [Oreochromis niloticus]	XP_003453587	0	89	613.994	394	352
contig_1119	vacuole membrane protein 1-like	1451	gi|348508239|ref|XP_003441662.1|PREDICTED: vacuole membrane protein 1-like [Oreochromis niloticus]	XP_003441662	8.98703e-134	94	404.06	234	221
contig_1120	upf0458 protein c7orf42-like	1211	gi|229367424|gb|ACQ58692.1|Transmembrane protein LOC124446 [Anoplopoma fimbria]	ACQ58692	1.47236e-56	67	197.593	243	165
contig_1121	msx2-interacting protein	4712	gi|410919705|ref|XP_003973324.1|PREDICTED: msx2-interacting protein-like [Takifugu rubripes]	XP_003973324	0	63	1100.12	1525	975
contig_1122	sjchgc04881 protein	1443	gi|56753085|gb|AAW24752.1|SJCHGC04881 protein [Schistosoma japonicum]	AAW24752	8.00864e-09	67	62.7734	53	36
contig_1123	2-oxoglutarate and iron-dependent oxygenase domain-containing protein 2-like	1753	gi|158513401|sp|A3KGZ2.1|OGFD2_DANRERecName: Full=2-oxoglutarate and iron-dependent oxygenase domain-containing protein 2	A3KGZ2	2.06255e-178	86	519.62	341	294
contig_1125	transmembrane protein 132d-like	4215	gi|348513840|ref|XP_003444449.1|PREDICTED: transmembrane protein 132D-like [Oreochromis niloticus]	XP_003444449	0	81	1032.32	795	646
contig_1127	chemokine-like receptor 1-like	2750	gi|348528529|ref|XP_003451769.1|PREDICTED: chemokine-like receptor 1-like [Oreochromis niloticus]	XP_003451769	7.29736e-83	73	281.567	270	199
contig_1128	e3 ubiquitin-protein ligase fancl-like	768	gi|348529751|ref|XP_003452376.1|PREDICTED: E3 ubiquitin-protein ligase FANCL-like [Oreochromis niloticus]	XP_003452376	6.48322e-139	87	406.757	243	212
contig_1129	proliferation-associated protein 2g4	2546	gi|209151401|gb|ACI33074.1|Proliferation-associated protein 2G4 [Salmo salar]	ACI33074	1.03947e-165	98	498.434	269	266
contig_1133	protein phosphatase mitochondrial-like	3089	gi|223648178|gb|ACN10847.1|phosphatase 1K, mitochondrial precursor [Salmo salar]	ACN10847	6.83018e-112	100	362.459	190	190
contig_1136	1-phosphatidylinositol- -bisphosphate phosphodiesterase gamma-2	922	gi|449282531|gb|EMC89364.1|1-phosphatidylinositol-4,5-bisphosphate phosphodiesterase gamma-2 [Columba livia]	EMC89364	2.85109e-62	81	223.787	164	134
contig_1137	regulator of g-protein signaling 18	857	gi|213513278|ref|NP_001134783.1|regulator of G-protein signaling 18 [Salmo salar] >gi|209735966|gb|ACI68852.1| Regulator of G-protein signaling 18 [Salmo salar] >gi|303658533|gb|ADM15923.1| Regulator of G-protein signaling 18 [Salmo salar]	NP_001134783	6.46906e-111	91	331.643	189	173
contig_1138	ubiquitin carboxyl-terminal hydrolase 25	4602	gi|348524741|ref|XP_003449881.1|PREDICTED: ubiquitin carboxyl-terminal hydrolase 25 [Oreochromis niloticus]	XP_003449881	0	90	1299.65	783	705
contig_1139	aldehyde mitochondrial	1182	gi|209154764|gb|ACI33614.1|Aldehyde dehydrogenase, mitochondrial precursor [Salmo salar]	ACI33614	0	99	811.987	393	391
contig_1140	protein flightless-1 homolog	1625	gi|380420360|ref|NP_001244075.1|protein flightless-1 homolog [Danio rerio] >gi|341823621|dbj|BAK53477.1| flightless I [Danio rerio]	NP_001244075	0	93	926.776	538	503
contig_1141	perforin-1-like	1357	gi|209155244|gb|ACI33854.1|Perforin-1 precursor [Salmo salar]	ACI33854	2.44048e-148	84	447.203	293	247
contig_1143	rho-related gtp-binding	2335	gi|223649366|gb|ACN11441.1|Rho-related GTP-binding protein RhoG precursor [Salmo salar]	ACN11441	3.94944e-99	97	315.849	168	163
contig_1144	ephrin type-b receptor 1-like	600	gi|213513650|ref|NP_001134387.1|ephrin type-B receptor 1 precursor [Salmo salar] >gi|209732890|gb|ACI67314.1| Ephrin type-B receptor 1 precursor [Salmo salar]	NP_001134387	7.10988e-89	93	274.248	148	139
contig_1145	zinc finger ccch domain-containing protein 11a	4827	gi|317418905|emb|CBN80943.1|Zinc finger CCCH domain-containing protein 11A [Dicentrarchus labrax]	CBN80943	0	60	578.941	939	568
contig_1146	adp-ribosylation factor 4	2171	gi|221219682|gb|ACM08502.1|ADP-ribosylation factor 4 [Salmo salar] >gi|221220888|gb|ACM09105.1| ADP-ribosylation factor 4 [Salmo salar] >gi|223648820|gb|ACN11168.1| ADP-ribosylation factor 4 [Salmo salar]	ACM08502	5.34058e-40	100	154.451	75	75
contig_1148	embryonic polyadenylate-binding	1417	gi|410899897|ref|XP_003963433.1|PREDICTED: embryonic polyadenylate-binding protein-like [Takifugu rubripes]	XP_003963433	1.48084e-28	49	85.1149	182	90
contig_1150	interferon regulatory factor 3	1340	gi|380862385|ref|NP_001244191.1|interferon regulatory factor 3 [Oncorhynchus mykiss] >gi|339895642|emb|CAH56618.2| interferon regulatory factor 3 [Oncorhynchus mykiss]	NP_001244191	0	99	731.095	382	380
contig_1151	katanin p80 wd40-containing subunit b1	771	gi|47085751|ref|NP_998183.1|katanin p80 WD40 repeat-containing subunit B1 [Danio rerio] >gi|60390199|sp|Q7ZUV2.1|KTNB1_DANRE RecName: Full=Katanin p80 WD40 repeat-containing subunit B1; Short=Katanin p80 subunit B1; AltName: Full=p80 katanin >gi|28838730|gb|AAH47819.1| Katanin p80 (WD repeat containing) subunit B 1 [Danio rerio]	NP_998183	8.6303e-99	91	314.309	172	158
contig_1152	mannose-1-phosphate guanyltransferase beta-like	1207	gi|348521772|ref|XP_003448400.1|PREDICTED: mannose-1-phosphate guanyltransferase beta-like [Oreochromis niloticus]	XP_003448400	0	96	604.364	317	307
contig_1153	lysozyme g	1479	gi|226443326|ref|NP_001139885.1|Lysozyme g [Salmo salar] >gi|221219636|gb|ACM08479.1| Lysozyme g [Salmo salar]	NP_001139885	2.61297e-70	82	237.269	159	131
contig_1154	bone morphogenetic protein receptor type-2-like	1297	gi|410906199|ref|XP_003966579.1|PREDICTED: bone morphogenetic protein receptor type-2-like [Takifugu rubripes]	XP_003966579	1.27753e-66	92	239.195	121	112
contig_1156	sister chromatid cohesion protein pds5 homolog a	2785	gi|124430733|ref|NP_957286.2|sister chromatid cohesion protein PDS5 homolog A [Danio rerio] >gi|158513155|sp|A1L1F4.1|PDS5A_DANRE RecName: Full=Sister chromatid cohesion protein PDS5 homolog A >gi|120537356|gb|AAI29036.1| Zgc:66331 [Danio rerio]	NP_957286	0	88	1318.91	815	724
contig_1157	poly	874	gi|55153647|gb|AAH85328.1|Zc3hdc1l protein, partial [Danio rerio]	AAH85328	1.04113e-30	84	130.954	82	69
contig_1159	fyve finger-containing phosphoinositide kinase	1957	gi|224587327|gb|ACN58641.1|FYVE finger-containing phosphoinositide kinase [Salmo salar]	ACN58641	0	97	888.256	440	430
contig_1160	protein phosphatase catalytic subunit	1170	gi|221040234|dbj|BAH14898.1|unnamed protein product [Homo sapiens] >gi|221041002|dbj|BAH12178.1| unnamed protein product [Homo sapiens]	BAH14898	9.1673e-63	100	209.534	98	98
contig_1161	Uncharacterized protein	1269	gi|317419855|emb|CBN81891.1|Uncharacterized protein [Dicentrarchus labrax]	CBN81891	3.27737e-09	68	64.6994	60	41
contig_1162	transcription factor e2f2-like	780	gi|410898579|ref|XP_003962775.1|PREDICTED: transcription factor E2F2-like [Takifugu rubripes]	XP_003962775	3.10711e-136	89	401.749	259	233
contig_1163	cytosolic purine 5 -nucleotidase-like	2596	gi|213512100|ref|NP_001133412.1|Cytosolic purine 5-nucleotidase [Salmo salar] >gi|209153904|gb|ACI33184.1| Cytosolic purine 5-nucleotidase [Salmo salar]	NP_001133412	0	95	752.666	393	375
contig_1164	sjchgc03018 protein	784	gi|76162476|gb|AAX30328.2|SJCHGC03018 protein [Schistosoma japonicum]	AAX30328	1.68657e-34	91	129.798	79	72
contig_1165	ubiquitin-like protein 1	562	gi|185132430|ref|NP_001117804.1|VHSV-induced protein-3 [Oncorhynchus mykiss] >gi|20270903|gb|AAM18468.1|AF483529_1 VHSV-induced protein-3 [Oncorhynchus mykiss]	NP_001117804	6.82435e-107	99	314.309	156	155
contig_1166	ubiquitin-like protein 1	916	gi|185132708|ref|NP_001118081.1|ubiquitin-like protein [Oncorhynchus mykiss] >gi|27450902|gb|AAO14689.1|AF510711_1 ubiquitin-like protein [Oncorhynchus mykiss]	NP_001118081	1.04324e-105	100	316.235	156	156
contig_1167	novel protein	859	gi|189535922|ref|XP_001924046.1|PREDICTED: hypothetical protein LOC558212 [Danio rerio]	XP_001924046	0.000109471	75	50.447	36	27
contig_1168	novel protein	694	gi|189535922|ref|XP_001924046.1|PREDICTED: hypothetical protein LOC558212 [Danio rerio]	XP_001924046	1.8758e-07	77	57.3806	45	35
contig_1169	transmembrane protein 34	863	gi|291190870|ref|NP_001167065.1|Transmembrane protein 34 [Salmo salar] >gi|223647926|gb|ACN10721.1| Transmembrane protein 34 [Salmo salar]	NP_001167065	0.000826691	93	49.6766	44	41
contig_1170	transcription cofactor vestigial-like protein 4-like	2980	gi|223647474|gb|ACN10495.1|Transcription cofactor vestigial-like protein 4 [Salmo salar]	ACN10495	2.51483e-101	95	329.331	186	178
contig_1171	protein jumonji	679	gi|348513390|ref|XP_003444225.1|PREDICTED: protein Jumonji-like [Oreochromis niloticus]	XP_003444225	1.97396e-110	82	355.91	235	194
contig_1172	protein jumonji	682	gi|348513390|ref|XP_003444225.1|PREDICTED: protein Jumonji-like [Oreochromis niloticus]	XP_003444225	1.98466e-114	81	367.081	236	193
contig_1173	hypothetical protein PGTG_08415	1829	gi|331228422|ref|XP_003326878.1|hypothetical protein PGTG_08415 [Puccinia graminis f. sp. tritici CRL 75-36-700-3]	XP_003326878	2.12182e-08	53	62.7734	94	50
contig_1174	serine threonine-protein kinase partial	3287	gi|326675119|ref|XP_693275.5|PREDICTED: serine/threonine-protein kinase 40, partial [Danio rerio]	XP_693275	7.53667e-71	94	250.366	139	131
contig_1176	leucine-rich repeat-containing protein 16b-like	3003	gi|410925614|ref|XP_003976275.1|PREDICTED: leucine-rich repeat-containing protein 16B-like, partial [Takifugu rubripes]	XP_003976275	0	75	785.408	740	562
contig_1178	low quality protein: dmx-like protein 1-like	1706	gi|47227604|emb|CAG09601.1|unnamed protein product [Tetraodon nigroviridis]	CAG09601	0	80	769.615	579	466
contig_1179	set1 ash2 histone methyltransferase complex subunit ash2-like	1377	gi|198285459|gb|ACH85268.1|ash2-like [Salmo salar]	ACH85268	2.97927e-50	100	189.889	88	88
contig_1180	1-phosphatidylinositol-3-phosphate 5-kinase	971	gi|33604217|gb|AAH56299.1|Pip5k3 protein, partial [Danio rerio]	AAH56299	3.31303e-178	89	529.635	326	292
contig_1183	protein canopy homolog 4	1242	gi|291190236|ref|NP_001167214.1|protein canopy 4 precursor [Salmo salar] >gi|223648698|gb|ACN11107.1| canopy 4 precursor [Salmo salar]	NP_001167214	3.24695e-152	98	441.425	219	216
contig_1185	cell surface glycoprotein muc18-like	1698	gi|326668143|ref|XP_003198751.1|PREDICTED: cell surface glycoprotein MUC18 [Danio rerio]	XP_003198751	6.18084e-166	67	497.664	527	358
contig_1187	mediator of rna polymerase ii transcription subunit 13	1706	gi|449269836|gb|EMC80577.1|Mediator of RNA polymerase II transcription subunit 13 [Columba livia]	EMC80577	0	79	728.398	573	454
contig_1188	mediator of rna polymerase ii transcription subunit 13-like	1694	gi|410914654|ref|XP_003970802.1|PREDICTED: mediator of RNA polymerase II transcription subunit 13-like [Takifugu rubripes]	XP_003970802	9.28283e-150	93	485.337	261	243
contig_1189	leucine-rich repeat-containing protein 15	1551	gi|68395236|ref|XP_692401.1|PREDICTED: leucine-rich repeat-containing protein 15-like [Danio rerio]	XP_692401	9.27866e-132	83	398.282	357	299
contig_1190	splicing factor 45	788	gi|47218242|emb|CAF96279.1|unnamed protein product [Tetraodon nigroviridis]	CAF96279	2.1456e-65	90	220.32	192	173
contig_1191	splicing factor 45	1279	gi|119606817|gb|EAW86411.1|RNA binding motif protein 17, isoform CRA_f [Homo sapiens]	EAW86411	5.94119e-59	87	202.601	192	168
contig_1193	vacuolar protein sorting-associated protein 52 homolog	546	gi|432881041|ref|XP_004073776.1|PREDICTED: vacuolar protein sorting-associated protein 52 homolog [Oryzias latipes]	XP_004073776	1.21436e-94	91	300.827	179	163
contig_1195	low quality protein: ataxin-2	554	gi|410922697|ref|XP_003974819.1|PREDICTED: ataxin-2-like [Takifugu rubripes]	XP_003974819	9.43235e-31	65	128.257	207	136
contig_1197	transcriptional repressor p66-alpha-like	1194	gi|432916723|ref|XP_004079362.1|PREDICTED: transcriptional repressor p66-alpha-like [Oryzias latipes]	XP_004079362	1.92374e-13	93	80.8777	44	41
contig_1199	mediator of rna polymerase ii transcription subunit 13-like	974	gi|37360000|dbj|BAC97978.1|mKIAA0593 protein [Mus musculus]	BAC97978	0	93	587.8	325	305
contig_1200	scavenger receptor class member 1	1708	gi|185135752|ref|NP_001117084.1|scavenger receptor class B type I [Salmo salar] >gi|115304708|gb|ABI93879.1| scavenger receptor class B type I [Salmo salar]	NP_001117084	0	98	918.687	471	463
contig_1201	vesicle transport protein sft2a	1110	gi|226442594|ref|NP_001139861.1|Vesicle transport protein SFT2A [Salmo salar] >gi|221219432|gb|ACM08377.1| Vesicle transport protein SFT2A [Salmo salar]	NP_001139861	7.55476e-18	95	88.1965	44	42
contig_1203	caspase recruitment domain-containing protein 11	656	gi|348511480|ref|XP_003443272.1|PREDICTED: caspase recruitment domain-containing protein 11 [Oreochromis niloticus]	XP_003443272	6.00008e-120	94	378.252	218	205
contig_1204	transposable element tcb1 transposase	945	gi|223649434|gb|ACN11475.1|Transposable element Tcb1 transposase [Salmo salar]	ACN11475	4.12321e-36	58	141.354	193	112
contig_1205	peroxisomal proliferator-activated receptor a-interacting complex 285 kda	1245	gi|432859192|ref|XP_004069058.1|PREDICTED: peroxisomal proliferator-activated receptor A-interacting complex 285 kDa protein-like [Oryzias latipes]	XP_004069058	3.25068e-154	73	494.197	417	307
contig_1206	peroxisomal proliferator-activated receptor a-interacting complex 285 kda	5041	gi|410926669|ref|XP_003976800.1|PREDICTED: peroxisomal proliferator-activated receptor A-interacting complex 285 kDa protein-like [Takifugu rubripes]	XP_003976800	0	67	1522.68	1593	1072
contig_1207	nuclear factor of activated t- cytoplasmic 2-like	1107	gi|348503079|ref|XP_003439094.1|PREDICTED: nuclear factor of activated T-cells, cytoplasmic 2-like [Oreochromis niloticus]	XP_003439094	4.26634e-101	63	329.331	385	246
contig_1208	methylcrotonoyl- carboxylase subunit mitochondrial	1246	gi|209155606|gb|ACI34035.1|Methylcrotonoyl-CoA carboxylase subunit alpha, mitochondrial precursor [Salmo salar]	ACI34035	0	98	747.658	369	365
contig_1210	sorting nexin-20-like	1545	gi|348541745|ref|XP_003458347.1|PREDICTED: sorting nexin-20-like [Oreochromis niloticus]	XP_003458347	6.50524e-120	82	365.54	268	220
contig_1212	structural maintenance of chromosomes protein 1a	3301	gi|410899292|ref|XP_003963131.1|PREDICTED: structural maintenance of chromosomes protein 1A-like [Takifugu rubripes]	XP_003963131	0	96	977.237	541	522
contig_1213	fizzy cell division cycle 20 related 1	2244	gi|224587365|gb|ACN58650.1|Fizzy-related protein homolog [Salmo salar]	ACN58650	0	100	632.098	307	307
contig_1214	PREDICTED: uncharacterized protein LOC100891064	733	gi|390355152|ref|XP_003728488.1|PREDICTED: uncharacterized protein LOC100891064 [Strongylocentrotus purpuratus]	XP_003728488	3.28591e-08	66	62.003	56	37
contig_1215	ap2-associated protein kinase 1	3049	gi|432875186|ref|XP_004072717.1|PREDICTED: uncharacterized protein LOC101173792 [Oryzias latipes]	XP_004072717	1.10739e-47	59	194.126	288	170
contig_1218	translocator protein	962	gi|225703258|gb|ACO07475.1|Peripheral-type benzodiazepine receptor [Oncorhynchus mykiss]	ACO07475	2.72735e-78	98	247.284	123	121
contig_1221	protein nlrc3	609	gi|90018146|gb|ABD83886.1|NOD3 protein-like [Ictalurus punctatus]	ABD83886	6.82478e-72	72	230.335	199	144
contig_1224	coenzyme q-binding protein coq10 homolog mitochondrial precursor	1488	gi|62955467|ref|NP_001017747.1|coenzyme Q-binding protein COQ10 homolog B, mitochondrial precursor [Danio rerio] >gi|82178112|sp|Q567E6.1|CQ10B_DANRE RecName: Full=Coenzyme Q-binding protein COQ10 homolog B, mitochondrial; Flags: Precursor >gi|62202676|gb|AAH93204.1| Coenzyme Q10 homolog B (S. cerevisiae) [Danio rerio]	NP_001017747	4.00875e-135	88	401.749	238	211
contig_1225	at-rich interactive domain-containing protein 1a	1171	gi|354549332|gb|AER27741.1|Arid1b [Danio rerio]	AER27741	1.15725e-80	73	281.182	267	196
contig_1227	zinc finger protein 850- partial	2446	gi|327290855|ref|XP_003230137.1|PREDICTED: zinc finger protein 850-like, partial [Anolis carolinensis]	XP_003230137	4.27126e-37	44	156.762	555	245
contig_1228	macrophage mannose receptor 1-like	1294	gi|317420031|emb|CBN82067.1|Macrophage mannose receptor 1 [Dicentrarchus labrax]	CBN82067	0	88	653.284	396	350
contig_1229	macrophage mannose receptor 1-like	840	gi|317420031|emb|CBN82067.1|Macrophage mannose receptor 1 [Dicentrarchus labrax]	CBN82067	2.37229e-148	87	461.84	277	241
contig_1230	macrophage colony-stimulating factor receptor	1296	gi|218931175|ref|NP_001118210.1|macrophage colony-stimulating factor receptor precursor [Oncorhynchus mykiss] >gi|24415794|emb|CAD10625.1| macrophage colony-stimulating factor receptor [Oncorhynchus mykiss]	NP_001118210	0	99	785.023	382	380
contig_1232	transposable element tcb1 transposase	2062	gi|223649434|gb|ACN11475.1|Transposable element Tcb1 transposase [Salmo salar]	ACN11475	1.67056e-26	88	76.6406	43	38
contig_1233	macrophage receptor marco	1654	gi|465487192|gb|AGH27725.1|scavenger receptor cysteine-rich superfamily protein [Sciaenops ocellatus]	AGH27725	2.2154e-35	80	145.976	96	77
contig_1235	60s ribosomal protein l6	2213	gi|469832400|gb|AGH92552.1|ribosomal protein L6 [Salmo salar]	AGH92552	1.69838e-129	98	396.356	196	194
contig_1236	ribosomal protein l6	765	gi|213511212|ref|NP_001135169.1|60S ribosomal protein L6 [Salmo salar] >gi|197632289|gb|ACH70868.1| ribosomal protein L6 [Salmo salar]	NP_001135169	2.5665e-154	99	441.81	242	241
contig_1237	vesicle transport protein sft2a	1391	gi|226442594|ref|NP_001139861.1|Vesicle transport protein SFT2A [Salmo salar] >gi|221219432|gb|ACM08377.1| Vesicle transport protein SFT2A [Salmo salar]	NP_001139861	3.82259e-46	100	167.933	82	82
contig_1238	perforin-1-like	3407	gi|348517310|ref|XP_003446177.1|PREDICTED: perforin-1-like [Oreochromis niloticus]	XP_003446177	0	90	842.803	518	471
contig_1239	translocon-associated protein subunit alpha-like	1439	gi|239985603|ref|NP_001139832.1|Translocon-associated protein subunit alpha precursor [Salmo salar] >gi|221219138|gb|ACM08230.1| Translocon-associated protein subunit alpha precursor [Salmo salar]	NP_001139832	3.1452e-89	100	285.419	155	155
contig_1240	enhancer of polycomb homolog 1	2816	gi|126341194|ref|XP_001366714.1|PREDICTED: enhancer of polycomb homolog 1 isoform 2 [Monodelphis domestica]	XP_001366714	2.90822e-48	64	193.741	399	257
contig_1241	forkhead box protein n2-like	3338	gi|432906527|ref|XP_004077574.1|PREDICTED: forkhead box protein N2-like [Oryzias latipes]	XP_004077574	5.35278e-12	67	78.1814	95	64
contig_1242	angiopoietin-2 isoform 1	1054	gi|348507244|ref|XP_003441166.1|PREDICTED: angiopoietin-2-like [Oreochromis niloticus]	XP_003441166	3.95726e-148	87	438.728	301	264
contig_1243	angiopoietin-2 isoform 1	544	gi|432905677|ref|XP_004077462.1|PREDICTED: angiopoietin-2-like [Oryzias latipes]	XP_004077462	2.94671e-66	81	221.09	182	149
contig_1245	beta- n-acetylgalactosaminyltransferase 1-like	1735	gi|410899473|ref|XP_003963221.1|PREDICTED: beta-1,4 N-acetylgalactosaminyltransferase 1-like [Takifugu rubripes]	XP_003963221	1.26749e-149	91	452.595	259	237
contig_1246	phosphatidylinositol 4-kinase beta isoform 4	1602	gi|37589499|gb|AAH59895.1|Pik4cb protein [Mus musculus]	AAH59895	3.80543e-29	98	121.709	60	59
contig_1247	tensin-1-like	2600	gi|348542840|ref|XP_003458892.1|PREDICTED: tensin-1-like [Oreochromis niloticus]	XP_003458892	0	75	1016.91	867	653
contig_1248	lrr and pyd domains-containing protein 3-like	1608	gi|348540629|ref|XP_003457790.1|PREDICTED: NACHT, LRR and PYD domains-containing protein 12-like [Oreochromis niloticus]	XP_003457790	3.24012e-08	80	65.855	52	42
contig_1250	type i inositol -bisphosphate 4-phosphatase- partial	680	gi|449689185|ref|XP_002168643.2|PREDICTED: type I inositol 3,4-bisphosphate 4-phosphatase-like, partial [Hydra magnipapillata]	XP_002168643	9.56622e-06	61	54.299	52	32
contig_1251	protein elys	3984	gi|348534114|ref|XP_003454548.1|PREDICTED: protein ELYS [Oreochromis niloticus]	XP_003454548	2.32657e-41	48	176.792	546	265
contig_1253	heat repeat-containing protein 7a	975	gi|326675019|ref|XP_001919596.3|PREDICTED: HEAT repeat-containing protein 7A [Danio rerio]	XP_001919596	0	90	561.607	324	293
contig_1254	camp-specific 3 -cyclic phosphodiesterase 4d isoform 7	2321	gi|478497137|ref|XP_004422907.1|PREDICTED: cAMP-specific 3',5'-cyclic phosphodiesterase 4D isoform 7 [Ceratotherium simum simum]	XP_004422907	6.83977e-41	98	168.318	79	78
contig_1257	myc target protein 1 homolog	1189	gi|348524827|ref|XP_003449924.1|PREDICTED: myc target protein 1 homolog [Oreochromis niloticus]	XP_003449924	3.49084e-51	78	181.03	201	157
contig_1258	er degradation-enhancing alpha-mannosidase-like 2	2724	gi|33416585|gb|AAH55547.1|Edem2 protein [Danio rerio]	AAH55547	0	89	961.829	582	523
contig_1259	tumor necrosis factor receptor superfamily member 21	1953	gi|410927858|ref|XP_003977357.1|PREDICTED: LOW QUALITY PROTEIN: tumor necrosis factor receptor superfamily member 21-like [Takifugu rubripes]	XP_003977357	2.94099e-156	91	476.478	270	248
contig_1260	suz domain-containing protein 1-like	1957	gi|410919697|ref|XP_003973320.1|PREDICTED: SUZ domain-containing protein 1-like [Takifugu rubripes]	XP_003973320	1.27697e-32	86	132.88	123	106
contig_1262	ets domain-containing transcription factor erf-like	1519	gi|213625938|gb|AAI71656.1|Erf protein [Danio rerio]	AAI71656	1.43122e-30	66	134.035	160	106
contig_1264	integral membrane protein gpr155-like	1927	gi|348501460|ref|XP_003438287.1|PREDICTED: integral membrane protein GPR155 [Oreochromis niloticus]	XP_003438287	0	89	631.713	421	376
contig_1265	adaptin ear-binding coat-associated protein 2-like	1708	gi|348507525|ref|XP_003441306.1|PREDICTED: adaptin ear-binding coat-associated protein 2-like [Oreochromis niloticus]	XP_003441306	1.29176e-63	84	219.55	157	133
contig_1266	f-box-like wd repeat-containing protein tbl1x	3347	gi|348536050|ref|XP_003455510.1|PREDICTED: F-box-like/WD repeat-containing protein TBL1X-like [Oreochromis niloticus]	XP_003455510	0	96	1004.59	513	494
contig_1267	retrotransposable element tf2 155 kda protein type 1-like	917	gi|317419138|emb|CBN81175.1|Pol polyprotein [Dicentrarchus labrax]	CBN81175	2.24495e-101	72	336.265	308	223
contig_1268	retrotransposable element tf2 155 kda protein type 1-like	847	gi|317419138|emb|CBN81175.1|Pol polyprotein [Dicentrarchus labrax]	CBN81175	2.88815e-57	79	201.83	157	125
contig_1269	ras-related protein rab-20-like	2646	gi|432935715|ref|XP_004082053.1|PREDICTED: ras-related protein Rab-20-like [Oryzias latipes]	XP_004082053	2.13474e-38	90	153.295	88	80
contig_1271	complement c1q-like protein 4 precursor	1689	gi|432867962|ref|XP_004071347.1|PREDICTED: complement C1q-like protein 2-like [Oryzias latipes]	XP_004071347	4.05946e-80	75	261.922	220	165
contig_1272	protein prrc1	2706	gi|212549742|ref|NP_001007061.2|protein PRRC1 [Danio rerio] >gi|160017979|sp|Q5XJA3.2|PRRC1_DANRE RecName: Full=Protein PRRC1; AltName: Full=Proline-rich and coiled-coil-containing protein 1; AltName: Full=Protein misty somites	NP_001007061	0	83	574.318	447	375
contig_1273	lrr and pyd domains-containing protein 3	2912	gi|348513494|ref|XP_003444277.1|PREDICTED: NACHT, LRR and PYD domains-containing protein 3-like [Oreochromis niloticus]	XP_003444277	0	68	644.81	700	477
contig_1274	vasculin-like protein 1	1717	gi|125820176|ref|XP_001336071.1|PREDICTED: wu:fc48e01 [Danio rerio]	XP_001336071	1.32949e-106	72	339.732	312	226
contig_1275	mitogen-activated protein kinase kinase kinase kinase 3-like isoform 2	703	gi|410900762|ref|XP_003963865.1|PREDICTED: mitogen-activated protein kinase kinase kinase kinase 3-like isoform 2 [Takifugu rubripes]	XP_003963865	1.74327e-140	98	426.402	233	230
contig_1277	Map2k6 protein [Danio rerio]	611	gi|47939296|gb|AAH71285.1| Map2k6 protein [Danio rerio]	AAH71285	5e-68	92	257	338	134
contig_1280	choline ethanolaminephosphotransferase 1	2769	gi|213514490|ref|NP_001133341.1|choline/ethanolaminephosphotransferase 1 [Salmo salar] >gi|209151080|gb|ACI33059.1| Choline/ethanolaminephosphotransferase 1 [Salmo salar]	NP_001133341	2.813e-131	100	412.535	205	205
contig_1282	protein nlrc3	1416	gi|292610274|ref|XP_002660683.1|PREDICTED: protein NLRC3 [Danio rerio]	XP_002660683	5.23308e-55	60	207.223	256	156
contig_1283	homeodomain transcription factor 1-like	1282	gi|348532512|ref|XP_003453750.1|PREDICTED: putative homeodomain transcription factor 1-like [Oreochromis niloticus]	XP_003453750	9.35314e-169	92	499.204	338	312
contig_1284	ubiquitin carboxyl-terminal hydrolase 45	565	gi|189530188|ref|XP_692456.3|PREDICTED: ubiquitin carboxyl-terminal hydrolase 45-like [Danio rerio]	XP_692456	1.60453e-105	89	331.643	188	168
contig_1285	zinc finger protein 638 isoform 4	1258	gi|189521304|ref|XP_692201.3|PREDICTED: hypothetical protein LOC563749 [Danio rerio]	XP_692201	5.80384e-28	83	127.102	73	61
contig_1290	tripartite motif-containing protein 39-like	647	gi|401664014|dbj|BAM36388.1|bloodthirsty-1 [Oplegnathus fasciatus]	BAM36388	5.54819e-57	73	199.519	215	157
contig_1291	t-cell surface antigen cd2 precursor	1493	gi|221221202|gb|ACM09262.1|T-cell surface antigen CD2 precursor [Salmo salar]	ACM09262	7.63772e-20	90	99.3673	85	77
contig_1293	60s ribosomal protein l7a	576	gi|198285627|gb|ACH85352.1|ribosomal protein L7a [Salmo salar]	ACH85352	5.25068e-116	100	341.658	166	166
contig_1294	lysine-specific demethylase 4a-like	2552	gi|348530138|ref|XP_003452568.1|PREDICTED: lysine-specific demethylase 4A-like [Oreochromis niloticus]	XP_003452568	2.9054e-147	97	474.167	237	230
contig_1296	transposable element tcb1 transposase	2253	gi|223649434|gb|ACN11475.1|Transposable element Tcb1 transposase [Salmo salar]	ACN11475	1.4376e-52	54	193.356	275	151
contig_1297	e3 ubiquitin-protein ligase herc2	4903	gi|348527836|ref|XP_003451425.1|PREDICTED: E3 ubiquitin-protein ligase HERC2 [Oreochromis niloticus]	XP_003451425	0	96	2874.73	1616	1554
contig_1298	actin-related protein 2 3 complex subunit 1a	1415	gi|348537032|ref|XP_003455999.1|PREDICTED: actin-related protein 2/3 complex subunit 1A [Oreochromis niloticus]	XP_003455999	1.96396e-22	100	106.686	50	50
contig_1299	histone acetyltransferase kat2b	1346	gi|348513151|ref|XP_003444106.1|PREDICTED: histone acetyltransferase KAT2B [Oreochromis niloticus]	XP_003444106	0	94	676.396	415	393
contig_1302	vomeronasal type-2 receptor 1-like	1794	gi|348542981|ref|XP_003458962.1|PREDICTED: vomeronasal type-2 receptor 1-like [Oreochromis niloticus]	XP_003458962	7.20285e-18	55	97.0561	139	77
contig_1304	serine incorporator 1-like	2730	gi|223647814|gb|ACN10665.1|Serine incorporator 1 [Salmo salar]	ACN10665	0	99	688.337	370	368
contig_1305	apoptotic chromatin condensation inducer in the nucleus-like	1226	gi|348543598|ref|XP_003459270.1|PREDICTED: apoptotic chromatin condensation inducer in the nucleus-like [Oreochromis niloticus]	XP_003459270	5.9785e-132	75	402.134	389	295
contig_1307	Si:ch211-218c6.6 protein, partial [Danio rerio]	2401	>gi|61402728|gb|AAH91834.1| Si:ch211-218c6.6 protein, partial [Danio rerio]	AAH91834	e-180	80	631	384	343
contig_1308	tbc1 domain family member 15-like	2090	gi|348541749|ref|XP_003458349.1|PREDICTED: TBC1 domain family member 15-like [Oreochromis niloticus]	XP_003458349	0	85	981.86	651	559
contig_1309	c-c chemokine receptor type 7-like	956	gi|441494390|gb|AGC50881.1|CC chemokine receptor 7 [Oncorhynchus mykiss]	AGC50881	0	97	579.326	318	309
contig_1310	rna-binding protein with multiple splicing	1403	gi|213513247|ref|NP_001133590.1|RNA-binding protein with multiple splicing [Salmo salar] >gi|209154600|gb|ACI33532.1| RNA-binding protein with multiple splicing [Salmo salar]	NP_001133590	5.61559e-19	100	93.9745	78	78
contig_1312	melanocortin-2 receptor accessory protein 2-like	1273	gi|350537581|ref|NP_001233282.1|melanocortin 2 receptor accessory protein 2 [Oncorhynchus mykiss] >gi|340523088|emb|CCA30388.2| melanocortin 2 receptor accessory protein 2 [Oncorhynchus mykiss]	NP_001233282	4.05876e-70	81	232.261	166	136
contig_1313	ankyrin repeat and kh domain-containing protein 1	2312	gi|315113893|ref|NP_001186697.1|ankyrin repeat and KH domain-containing protein 1 [Danio rerio]	NP_001186697	0	93	1135.55	754	702
contig_1316	FGF2	911	gi|209962463|gb|ACJ02099.1|FGF2 [Salmo salar]	ACJ02099	0.000561901	70	48.1358	37	26
contig_1317	e3 ubiquitin-protein ligase mib2-like	3417	gi|348535774|ref|XP_003455373.1|PREDICTED: E3 ubiquitin-protein ligase MIB2-like [Oreochromis niloticus]	XP_003455373	0	94	1697.56	939	885
contig_1318	c3a anaphylatoxin chemotactic receptor-like	1646	gi|225708414|gb|ACO10053.1|fMet-Leu-Phe receptor [Osmerus mordax]	ACO10053	0	87	541.191	342	300
contig_1319	mucosa-associated lymphoid tissue lymphoma translocation protein 1	1496	gi|432863292|ref|XP_004070065.1|PREDICTED: mucosa-associated lymphoid tissue lymphoma translocation protein 1-like [Oryzias latipes]	XP_004070065	0	83	655.596	447	372
contig_1320	transposable element tcb1 transposase	814	gi|223649434|gb|ACN11475.1|Transposable element Tcb1 transposase [Salmo salar]	ACN11475	8.58409e-09	84	63.5438	38	32
contig_1321	probable atp-dependent rna helicase dhx37-like	1840	gi|348527160|ref|XP_003451087.1|PREDICTED: probable ATP-dependent RNA helicase DHX37-like [Oreochromis niloticus]	XP_003451087	0	94	914.835	595	560
contig_1322	methyl- binding domain protein 1	2151	gi|432859870|ref|XP_004069277.1|PREDICTED: uncharacterized protein LOC101158689 [Oryzias latipes]	XP_004069277	1.48832e-72	53	262.307	521	278
contig_1323	endonuclease domain-containing 1	1086	gi|223646960|gb|ACN10238.1|Endonuclease domain-containing 1 protein precursor [Salmo salar] >gi|223672823|gb|ACN12593.1| Endonuclease domain-containing 1 protein precursor [Salmo salar]	ACN10238	9.53827e-85	98	270.396	132	130
contig_1324	integrator complex subunit 8	3480	gi|348519473|ref|XP_003447255.1|PREDICTED: integrator complex subunit 8 [Oreochromis niloticus]	XP_003447255	0	93	1791.93	996	931
contig_1325	28s ribosomal protein mitochondrial precursor	820	gi|209732018|gb|ACI66878.1|28S ribosomal protein S18b, mitochondrial precursor [Salmo salar] >gi|209737816|gb|ACI69777.1| 28S ribosomal protein S18b, mitochondrial precursor [Salmo salar] >gi|303666223|gb|ADM16221.1| 28S ribosomal protein S18b, mitochondrial precursor [Salmo salar]	ACI66878	1.24341e-95	100	292.738	149	149
contig_1326	tubulin-specific chaperone cofactor e-like	2183	gi|160550127|gb|ABX44768.1|leucine rich repeat containing 35-like protein [Salmo salar]	ABX44768	1.99445e-114	94	362.844	193	182
contig_1327	PREDICTED: uncharacterized protein LOC101155965	5333	gi|432921397|ref|XP_004080138.1|PREDICTED: uncharacterized protein LOC101155965 [Oryzias latipes]	XP_004080138	4.17794e-33	78	149.828	105	82
contig_1331	receptor-type tyrosine-protein phosphatase f-like	815	gi|432957860|ref|XP_004085915.1|PREDICTED: receptor-type tyrosine-protein phosphatase F-like, partial [Oryzias latipes]	XP_004085915	6.45599e-148	92	434.491	242	224
contig_1332	cd029 protein	2099	gi|213512899|ref|NP_001133359.1|CD029 protein [Salmo salar] >gi|209151902|gb|ACI33088.1| C4orf29 homolog precursor [Salmo salar]	NP_001133359	0	98	870.152	451	444
contig_1333	tyrosine-protein kinase ryk-like	860	gi|139948989|ref|NP_001077295.1|tyrosine-protein kinase RYK precursor [Danio rerio] >gi|124297543|gb|AAI31873.1| Zgc:158381 protein [Danio rerio]	NP_001077295	1.90831e-42	78	162.925	150	117
contig_1335	transcription initiation factor tfiid subunit 8	2217	gi|223646924|gb|ACN10220.1|Transcription initiation factor TFIID subunit 8 [Salmo salar] >gi|223672787|gb|ACN12575.1| Transcription initiation factor TFIID subunit 8 [Salmo salar]	ACN10220	5.56734e-100	100	321.627	172	172
contig_1336	connective tissue growth factor	1405	gi|348535210|ref|XP_003455094.1|PREDICTED: protein CYR61-like [Oreochromis niloticus]	XP_003455094	9.77868e-140	75	417.927	356	269
contig_1337	src-like-adapter	2287	gi|209153312|gb|ACI33154.1|SRC-like-adapter [Salmo salar]	ACI33154	1.29809e-148	97	447.203	230	224
contig_1339	dual specificity mitogen-activated protein kinase kinase 4-like	1295	gi|348502293|ref|XP_003438702.1|PREDICTED: dual specificity mitogen-activated protein kinase kinase 4-like [Oreochromis niloticus]	XP_003438702	7.81769e-173	97	502.286	247	242
contig_1344	KIAA1040 protein [Homo sapiens]	1592	gi|58257737|dbj|BAA82992.3| KIAA1040 protein [Homo sapiens]	BAA82992	0	83	871	1736	473
contig_1345	gem-interacting partial	692	gi|326666232|ref|XP_694162.4|PREDICTED: GEM-interacting protein-like [Danio rerio]	XP_694162	7.8459e-76	69	257.299	239	167
contig_1346	alpha-(1,6)-fucosyltransferase [Xenopus (Silurana) tropicalis]	2066	>gi|47575776|ref|NP_001001232.1| alpha-(1,6)-fucosyltransferase [Xenopus (Silurana) tropicalis]	NP_001001232	e-159	88	564	578	286
contig_1347	rho gtpase-activating protein 24-like	3376	gi|410913974|ref|XP_003970463.1|PREDICTED: uncharacterized protein LOC101064565 [Takifugu rubripes]	XP_003970463	2.32858e-33	82	142.895	92	76
contig_1348	geranylgeranyl transferase type-2 subunit alpha	2400	gi|213514752|ref|NP_001135270.1|Geranylgeranyl transferase type-2 subunit alpha [Salmo salar] >gi|209155732|gb|ACI34098.1| Geranylgeranyl transferase type-2 subunit alpha [Salmo salar]	NP_001135270	0	99	1059.67	557	554
contig_1351	band 3 anion exchange protein	1005	gi|185132655|ref|NP_001118189.1|band 3 anion exchange protein [Oncorhynchus mykiss] >gi|1352064|sp|P32847.2|B3AT_ONCMY RecName: Full=Band 3 anion exchange protein; AltName: Full=Anion exchange protein 1; Short=AE 1; Short=Anion exchanger 1; AltName: Full=Solute carrier family 4 member 1 >gi|64309|emb|CAA43868.1| Band 3 [Oncorhynchus mykiss]	NP_001118189	0	97	597.816	333	324
contig_1352	low quality protein: pecanex-like protein 3-like	3256	gi|348518576|ref|XP_003446807.1|PREDICTED: pecanex-like protein 3-like [Oreochromis niloticus]	XP_003446807	1.86423e-173	81	572.392	460	376
contig_1354	fish virus induced trim protein	1609	gi|255982803|emb|CAP08951.1|fish virus induced TRIM protein [Oncorhynchus mykiss]	CAP08951	0	75	587.8	505	380
contig_1355	tubulin beta-2c chain	968	gi|149759093|ref|XP_001492184.1|PREDICTED: tubulin beta-2C chain [Equus caballus]	XP_001492184	0	100	633.254	322	322
contig_1356	regulator of nonsense transcripts 3a-like	1815	gi|320461533|ref|NP_001189377.1|regulator of nonsense transcripts 3A [Danio rerio]	NP_001189377	2.85715e-15	76	87.4261	76	58
contig_1357	acidic leucine-rich nuclear phosphoprotein 32 family member b	1482	gi|223647242|gb|ACN10379.1|Acidic leucine-rich nuclear phosphoprotein 32 family member B [Salmo salar] >gi|223673119|gb|ACN12741.1| Acidic leucine-rich nuclear phosphoprotein 32 family member B [Salmo salar]	ACN10379	8.69553e-15	82	67.0106	45	37
contig_1358	ras-related protein rab-24	855	gi|185135007|ref|NP_001117845.1|ras-related protein Rab-24 [Oncorhynchus mykiss] >gi|8953548|emb|CAB96579.1| Rab protein [Oncorhynchus mykiss]	NP_001117845	1.14674e-50	98	176.022	86	85
contig_1359	gtpase imap family member 4-like	1539	gi|348511378|ref|XP_003443221.1|PREDICTED: GTPase IMAP family member 7-like [Oreochromis niloticus]	XP_003443221	4.04161e-81	70	267.314	350	248
contig_1360	integrin beta-1-like	1894	gi|223647546|gb|ACN10531.1|Integrin beta-1 precursor [Salmo salar]	ACN10531	3.23577e-55	97	210.305	135	132
contig_1363	transferase caf17 mitochondrial-like	1447	gi|348501162|ref|XP_003438139.1|PREDICTED: putative transferase CAF17 homolog, mitochondrial-like [Oreochromis niloticus]	XP_003438139	2.18356e-178	80	516.538	369	296
contig_1365	cklf-like marvel transmembrane domain-containing protein 7	1563	gi|225705606|gb|ACO08649.1|CKLF-like MARVEL transmembrane domain-containing protein 7 [Oncorhynchus mykiss]	ACO08649	4.57257e-97	100	302.368	161	161
contig_1366	sparc-like protein 1 precursor	1538	gi|348533560|ref|XP_003454273.1|PREDICTED: hypothetical protein LOC100693466 [Oreochromis niloticus]	XP_003454273	0	75	568.54	424	322
contig_1369	FAM60A	2432	gi|221220022|gb|ACM08672.1|FAM60A [Salmo salar]	ACM08672	4.48224e-17	81	91.6633	90	73
contig_1370	novel protein	1218	gi|209154870|gb|ACI33667.1|Tetratricopeptide repeat protein 31 [Salmo salar]	ACI33667	4.41922e-115	66	360.533	366	243
contig_1371	aminopeptidase n-like	1061	gi|348500352|ref|XP_003437737.1|PREDICTED: aminopeptidase N-like [Oreochromis niloticus]	XP_003437737	7.07058e-149	78	455.677	353	276
contig_1372	glycerophosphocholine phosphodiesterase gpcpd1	3000	gi|160333557|ref|NP_001103993.1|preimplantation protein 4-like [Danio rerio]	NP_001103993	0	86	561.222	363	315
contig_1373	phosphatidylinositol 3-kinase regulatory subunit alpha isoform 1	4620	gi|348524268|ref|XP_003449645.1|PREDICTED: phosphatidylinositol 3-kinase regulatory subunit alpha-like [Oreochromis niloticus]	XP_003449645	0	93	1111.29	624	586
contig_1374	disks large-associated protein 4	2183	gi|350594896|ref|XP_003360023.2|PREDICTED: disks large-associated protein 4 [Sus scrofa]	XP_003360023	2.19394e-07	100	59.3066	43	43
contig_1375	hermansky-pudlak syndrome 6 protein homolog	1191	gi|432905302|ref|XP_004077438.1|PREDICTED: Hermansky-Pudlak syndrome 6 protein homolog [Oryzias latipes]	XP_004077438	7.09691e-96	72	317.39	319	231
contig_1376	coiled-coil domain-containing protein 80-like	1908	gi|348524098|ref|XP_003449560.1|PREDICTED: coiled-coil domain-containing protein 80-like [Oreochromis niloticus]	XP_003449560	7.54536e-170	85	518.464	345	295
contig_1377	coiled-coil domain-containing protein 80-like	4343	gi|348524098|ref|XP_003449560.1|PREDICTED: coiled-coil domain-containing protein 80-like [Oreochromis niloticus]	XP_003449560	5.41263e-180	97	570.081	311	302
contig_1378	low quality protein: nesprin-1	4174	gi|189530625|ref|XP_001920330.1|PREDICTED: nesprin-1-like [Danio rerio]	XP_001920330	0	84	1510.74	1059	898
contig_1382	arf-gap with rho-gap ank repeat and ph domain-containing protein 1-like	1370	gi|432892832|ref|XP_004075859.1|PREDICTED: arf-GAP with Rho-GAP domain, ANK repeat and PH domain-containing protein 1-like [Oryzias latipes]	XP_004075859	0	87	733.791	456	397
contig_1384	PREDICTED: uncharacterized protein LOC101234788	816	gi|449688322|ref|XP_004211713.1|PREDICTED: uncharacterized protein LOC101234788 [Hydra magnipapillata]	XP_004211713	1.15421e-12	55	73.559	109	61
contig_1386	lim and senescent cell antigen-like-containing domain protein 1	587	gi|119574265|gb|EAW53880.1|LIM and senescent cell antigen-like domains 1, isoform CRA_b [Homo sapiens]	EAW53880	9.34833e-11	100	66.2402	44	44
contig_1389	autocrine motility factor receptor	2898	gi|47085937|ref|NP_998328.1|autocrine motility factor receptor [Danio rerio] >gi|34785396|gb|AAH57411.1| Autocrine motility factor receptor [Danio rerio]	NP_998328	0	83	580.096	432	362
contig_1391	morc family cw-type zinc finger protein 3	1461	gi|147907328|ref|NP_001082835.1|MORC family CW-type zinc finger protein 3 [Danio rerio] >gi|141795583|gb|AAI35001.1| Zgc:162471 protein [Danio rerio]	NP_001082835	6.91682e-11	78	73.9442	55	43
contig_1392	a-kinase anchor protein 2	2208	gi|323690136|ref|NP_001191129.1|A-kinase anchor protein 2 [Danio rerio]	NP_001191129	2.08134e-115	60	378.637	658	395
contig_1393	cytosolic acyl coenzyme a thioester hydrolase-like	821	gi|348514606|ref|XP_003444831.1|PREDICTED: cytosolic acyl coenzyme A thioester hydrolase-like [Oreochromis niloticus]	XP_003444831	1.01627e-89	90	280.411	162	146
contig_1394	outer dense fiber protein 2-like	1884	gi|348500655|ref|XP_003437888.1|PREDICTED: outer dense fiber protein 2-like [Oreochromis niloticus]	XP_003437888	4.33879e-156	79	476.478	416	331
contig_1396	annexin a11	2414	gi|213511952|ref|NP_001133469.1|Annexin A11 [Salmo salar] >gi|209154128|gb|ACI33296.1| Annexin A11 [Salmo salar]	NP_001133469	0	99	836.639	462	461
contig_1397	amyloid beta a4 precursor protein-binding family b member 1-interacting protein	818	gi|348503311|ref|XP_003439208.1|PREDICTED: amyloid beta A4 precursor protein-binding family B member 1-interacting protein-like [Oreochromis niloticus]	XP_003439208	7.72761e-92	97	296.204	193	189
contig_1398	zinc finger bed domain-containing protein 1-like	1234	gi|195132315|ref|XP_002010589.1|GI16010 [Drosophila mojavensis] >gi|193909039|gb|EDW07906.1| GI16010 [Drosophila mojavensis]	XP_002010589	6.25424e-18	60	60.8474	97	59
contig_1399	matrin 3-like	597	gi|328447229|ref|NP_001116256.2|matrin 3-like [Danio rerio] >gi|326673629|ref|XP_003199947.1| PREDICTED: matrin-3 [Danio rerio]	NP_001116256	5.18829e-16	97	85.8853	41	40
contig_1400	matrin 3-like	755	gi|328447229|ref|NP_001116256.2|matrin 3-like [Danio rerio] >gi|326673629|ref|XP_003199947.1| PREDICTED: matrin-3 [Danio rerio]	NP_001116256	1.9682e-14	97	82.0333	39	38
contig_1401	vasodilator-stimulated phosphoprotein	507	gi|348508398|ref|XP_003441741.1|PREDICTED: hypothetical protein LOC100691610 [Oreochromis niloticus]	XP_003441741	1.06573e-60	97	204.912	99	97
contig_1402	swi snf-related matrix-associated actin-dependent regulator of chromatin subfamily e member 1 isoform 2	521	gi|410901761|ref|XP_003964364.1|PREDICTED: SWI/SNF-related matrix-associated actin-dependent regulator of chromatin subfamily E member 1-like [Takifugu rubripes]	XP_003964364	2.01582e-18	97	90.5077	43	42
contig_1403	zinc finger transcription factor	4421	gi|410899853|ref|XP_003963411.1|PREDICTED: zinc finger protein 512B-like [Takifugu rubripes]	XP_003963411	2.13973e-85	85	305.064	194	166
contig_1404	f-box only protein 30-like	1361	gi|348524847|ref|XP_003449934.1|PREDICTED: F-box only protein 30-like [Oreochromis niloticus]	XP_003449934	0	80	563.148	411	329
contig_1405	glucocorticoid modulatory element-binding protein 1-like	2349	gi|348512603|ref|XP_003443832.1|PREDICTED: glucocorticoid modulatory element-binding protein 1-like [Oreochromis niloticus]	XP_003443832	1.59384e-76	68	269.626	410	280
contig_1406	tetraspanin 18b	1620	gi|213510912|ref|NP_001133578.1|Tetraspanin-18 [Salmo salar] >gi|209154562|gb|ACI33513.1| Tetraspanin-18 [Salmo salar]	NP_001133578	1.27126e-124	99	377.096	258	257
contig_1408	zinc finger protein 40	4537	gi|326676413|ref|XP_001340699.3|PREDICTED: zinc finger protein 40 [Danio rerio]	XP_001340699	0	76	1650.18	1536	1174
contig_1409	zinc finger protein 40-like	1019	gi|410911594|ref|XP_003969275.1|PREDICTED: zinc finger protein 40-like [Takifugu rubripes]	XP_003969275	7.75479e-149	81	473.781	342	279
contig_1410	zinc finger ccch domain-containing protein 7b	993	gi|317419170|emb|CBN81207.1|Zinc finger CCCH domain-containing protein 7B [Dicentrarchus labrax]	CBN81207	0	90	608.216	330	300
contig_1413	pleiotropic regulator 1	1286	gi|348524472|ref|XP_003449747.1|PREDICTED: pleiotropic regulator 1-like [Oreochromis niloticus]	XP_003449747	0	97	542.347	266	260
contig_1414	sodium-dependent phosphate transporter 1-a	1194	gi|213511760|ref|NP_001133696.1|Sodium-dependent phosphate transporter 1-A [Salmo salar] >gi|209154966|gb|ACI33715.1| Sodium-dependent phosphate transporter 1-A [Salmo salar]	NP_001133696	9.64462e-133	100	406.371	203	203
contig_1415	inhibitor of growth protein 3-like	892	gi|410926548|ref|XP_003976740.1|PREDICTED: inhibitor of growth protein 3-like [Takifugu rubripes]	XP_003976740	5.979e-106	94	326.25	249	235
contig_1416	inhibitor of growth protein 3-like	761	gi|410926548|ref|XP_003976740.1|PREDICTED: inhibitor of growth protein 3-like [Takifugu rubripes]	XP_003976740	9.52434e-118	93	354.369	249	233
contig_1417	brefeldin a-inhibited guanine nucleotide-exchange protein 1	1452	gi|326679672|ref|XP_003201354.1|PREDICTED: brefeldin A-inhibited guanine nucleotide-exchange protein 1 [Danio rerio]	XP_003201354	0	87	689.493	457	399
contig_1418	e3 ubiquitin-protein ligase march3	1965	gi|350537601|ref|NP_001233283.1|E3 ubiquitin ligase MARCH3 [Oncorhynchus mykiss] >gi|329771347|emb|CCA64454.1| E3 ubiquitin ligase MARCH3 [Oncorhynchus mykiss]	NP_001233283	1.40127e-58	99	208.764	122	121
contig_1419	phosphatidylinositol -trisphosphate-dependent rac exchanger 1	716	gi|47222730|emb|CAG01697.1|unnamed protein product [Tetraodon nigroviridis]	CAG01697	2.59793e-153	93	445.662	238	223
contig_1422	e3 ubiquitin-protein ligase rnf168	2136	gi|41054113|ref|NP_956149.1|E3 ubiquitin-protein ligase RNF168 [Danio rerio] >gi|82208322|sp|Q7T308.1|RN168_DANRE RecName: Full=E3 ubiquitin-protein ligase RNF168; AltName: Full=RING finger protein 168 >gi|31419000|gb|AAH53301.1| Zgc:64185 [Danio rerio]	NP_956149	2.95434e-94	64	311.612	518	332
contig_1423	homeobox protein meis1	2172	gi|18859009|ref|NP_571968.1|homeobox protein Meis1 [Danio rerio] >gi|14190146|gb|AAK55553.1|AF375871_1 transcription factor Meis1.1 [Danio rerio] >gi|38174542|gb|AAH60891.1| Myeloid ecotropic viral integration 1 [Danio rerio]	NP_571968	0	98	701.819	388	384
contig_1424	capping protein (actin filament) muscle z- alpha 2	1571	gi|213510872|ref|NP_001133123.1|capping protein (actin filament) muscle Z-line alpha 2 [Salmo salar] >gi|197632013|gb|ACH70730.1| capping protein (actin filament) muscle Z-line alpha 2 [Salmo salar] >gi|209731052|gb|ACI66395.1| F-actin-capping protein subunit alpha-2 [Salmo salar]	NP_001133123	1.22752e-160	98	469.544	226	223
contig_1425	capping protein (actin filament) muscle z- alpha 2	1487	gi|224587546|gb|ACN58682.1|F-actin-capping protein subunit alpha-2 [Salmo salar]	ACN58682	1.97119e-151	100	444.891	210	210
contig_1426	serine threonine-protein kinase ulk1	1158	gi|326677670|ref|XP_002665971.2|PREDICTED: serine/threonine-protein kinase ULK1 [Danio rerio]	XP_002665971	0	92	543.502	367	339
contig_1427	serine threonine-protein kinase ulk1	1755	gi|326677670|ref|XP_002665971.2|PREDICTED: serine/threonine-protein kinase ULK1 [Danio rerio]	XP_002665971	0	91	558.91	381	350
contig_1429	wwp1 partial	733	gi|30802073|gb|AAH51405.1|Wwp1 protein, partial [Mus musculus]	AAH51405	2.24152e-16	100	81.6481	38	38
contig_1430	probable e3 ubiquitin-protein ligase trip12	1428	gi|119591308|gb|EAW70902.1|thyroid hormone receptor interactor 12, isoform CRA_g [Homo sapiens]	EAW70902	0	94	814.298	476	448
contig_1431	n-lysine methyltransferase setd6	1762	gi|259155405|ref|NP_001158764.1|N-lysine methyltransferase setd6 [Salmo salar] >gi|325530257|sp|C0H8I2.1|SETD6_SALSA RecName: Full=N-lysine methyltransferase setd6; AltName: Full=SET domain-containing protein 6 >gi|223647186|gb|ACN10351.1| SET domain-containing protein 6 [Salmo salar] >gi|223673059|gb|ACN12711.1| SET domain-containing protein 6 [Salmo salar]	NP_001158764	0	98	876.315	449	444
contig_1432	collagen alpha-2 chain-like	1575	gi|348540050|ref|XP_003457501.1|PREDICTED: collagen alpha-2(VI) chain-like [Oreochromis niloticus]	XP_003457501	7.18143e-83	91	288.115	171	157
contig_1433	vacuolar protein sorting-associated protein 4b-like	1480	gi|432916142|ref|XP_004079312.1|PREDICTED: vacuolar protein sorting-associated protein 4B-like [Oryzias latipes]	XP_004079312	1.00291e-108	93	341.273	182	171
contig_1434	double-stranded rna-specific adenosine deaminase-like	539	gi|432909594|ref|XP_004078197.1|PREDICTED: double-stranded RNA-specific adenosine deaminase-like [Oryzias latipes]	XP_004078197	1.94917e-106	92	342.043	179	166
contig_1436	dna ligase 4	3419	gi|348506808|ref|XP_003440949.1|PREDICTED: DNA ligase 4 [Oreochromis niloticus]	XP_003440949	0	91	1508.81	892	813
contig_1437	exocyst complex component 1	1391	gi|348504862|ref|XP_003439980.1|PREDICTED: exocyst complex component 1 [Oreochromis niloticus]	XP_003439980	0	95	673.7	347	332
contig_1438	zinc finger x-chromosomal	1155	gi|348518602|ref|XP_003446820.1|PREDICTED: zinc finger X-chromosomal protein-like [Oreochromis niloticus]	XP_003446820	6.49866e-84	81	280.796	186	152
contig_1439	proteasome 26s non-atpase subunit 11	779	gi|348517859|ref|XP_003446450.1|PREDICTED: 26S proteasome non-ATPase regulatory subunit 11-like [Oreochromis niloticus]	XP_003446450	2.51514e-161	97	466.077	257	251
contig_1440	26s proteasome non-atpase regulatory subunit 11	1835	gi|224587430|gb|ACN58663.1|26S proteasome non-ATPase regulatory subunit 11 [Salmo salar]	ACN58663	0	100	810.061	413	413
contig_1441	tc1-like transposase	1514	gi|357575246|gb|AET85182.1|TC1-like transposase [Cyprinus carpio]	AET85182	3.78635e-17	90	91.2781	53	48
contig_1442	dusty protein kinase	1352	gi|348507879|ref|XP_003441483.1|PREDICTED: dual serine/threonine and tyrosine protein kinase-like isoform 2 [Oreochromis niloticus]	XP_003441483	8.3689e-32	82	138.272	111	92
contig_1443	pleckstrin homology domain-containing family m member 2	4010	gi|348535784|ref|XP_003455378.1|PREDICTED: pleckstrin homology domain-containing family M member 2 [Oreochromis niloticus]	XP_003455378	0	84	783.867	509	432
contig_1444	glycogen liver form-like isoform 2	806	gi|432936091|ref|XP_004082116.1|PREDICTED: glycogen phosphorylase, liver form-like isoform 2 [Oryzias latipes]	XP_004082116	1.61882e-151	91	452.981	248	228
contig_1445	zinc finger and btb domain-containing protein 4	6377	gi|410906967|ref|XP_003966963.1|PREDICTED: zinc finger and BTB domain-containing protein 38-like [Takifugu rubripes]	XP_003966963	0	61	889.797	1319	805
contig_1446	Si:ch211-125c5.1 protein [Danio rerio]	10697	gi|61403264|gb|AAH91947.1| Si:ch211-125c5.1 protein [Danio rerio]	AAH91947	2e-99	68	367	284	223
contig_1449	transposable element tcb2 transposase	1511	gi|405975458|gb|EKC40022.1|Transposable element Tcb2 transposase [Crassostrea gigas]	EKC40022	2.54325e-19	56	97.8265	118	67
contig_1450	ras gtpase-activating protein 2	2318	gi|348508472|ref|XP_003441778.1|PREDICTED: ras GTPase-activating protein 2 [Oreochromis niloticus]	XP_003441778	1.18506e-56	84	217.238	144	121
contig_1451	transmembrane 4 l6 family member 1-like	519	gi|348543051|ref|XP_003458997.1|PREDICTED: transmembrane 4 L6 family member 1-like [Oreochromis niloticus]	XP_003458997	1.43699e-44	81	154.451	115	94
contig_1453	suppressor of cytokine signaling 6	1184	gi|304434749|ref|NP_001182102.1|suppressor of cytokine signaling 6 [Oncorhynchus mykiss] >gi|262072647|emb|CAP17278.1| suppressor of cytokine signaling 6 [Oncorhynchus mykiss]	NP_001182102	0	100	632.098	334	334
contig_1454	low quality protein: rootletin-like	2049	gi|348507527|ref|XP_003441307.1|PREDICTED: LOW QUALITY PROTEIN: rootletin-like [Oreochromis niloticus]	XP_003441307	0	87	824.698	682	595
contig_1456	zinc finger protein 711	1064	gi|157502229|ref|NP_001098993.1|zinc finger protein 711 [Danio rerio] >gi|308191619|sp|A7Y7X5.1|ZN711_DANRE RecName: Full=Zinc finger protein 711; AltName: Full=Vitelline envelope protein >gi|157142168|gb|ABV24353.1| zinc finger protein zvep [Danio rerio]	NP_001098993	0	96	673.7	354	340
contig_1457	protein phosphatase 1 regulatory subunit 26-like	3362	gi|348524344|ref|XP_003449683.1|PREDICTED: hypothetical protein LOC100701838 [Oreochromis niloticus]	XP_003449683	7.24526e-68	56	255.373	577	328
contig_1458	a disintegrin and metalloproteinase with thrombospondin motifs 15-like	4402	gi|187608473|ref|NP_001119901.1|A disintegrin and metalloproteinase with thrombospondin motifs 15 precursor [Danio rerio]	NP_001119901	0	85	670.233	434	372
contig_1459	atp-binding cassette sub-family a member 5	5190	gi|348524046|ref|XP_003449534.1|PREDICTED: ATP-binding cassette sub-family A member 5 [Oreochromis niloticus]	XP_003449534	0	94	2863.94	1658	1560
contig_1460	thrombopoietin receptor precursor	1698	gi|209154794|gb|ACI33629.1|Thrombopoietin receptor precursor [Salmo salar]	ACI33629	0	96	545.043	309	297
contig_1461	extended synaptotagmin-2-like	2724	gi|47228146|emb|CAF97775.1|unnamed protein product [Tetraodon nigroviridis]	CAF97775	9.82992e-149	77	468.003	382	297
contig_1462	ring finger protein 26	2616	gi|326674211|ref|XP_003200094.1|PREDICTED: RING finger protein 26 [Danio rerio]	XP_003200094	9.0077e-85	60	288.5	467	281
contig_1465	lphn1 protein	938	gi|410917380|ref|XP_003972164.1|PREDICTED: latrophilin-1-like [Takifugu rubripes]	XP_003972164	0	95	570.466	294	281
contig_1467	serine threonine-protein kinase ulk2-like	1858	gi|326674207|ref|XP_002664661.2|PREDICTED: serine/threonine-protein kinase ULK2-like [Danio rerio]	XP_002664661	0	90	983.4	622	560
contig_1468	semaphorin-4c precursor	2911	gi|190194270|ref|NP_001121718.1|semaphorin-4C precursor [Danio rerio] >gi|134054524|emb|CAM73256.1| unnamed protein product [Danio rerio]	NP_001121718	0	92	1377.46	797	739
contig_1469	glutathione peroxidase 1	1030	gi|372622383|ref|NP_001117997.2|glutathione peroxidase 1 [Oncorhynchus mykiss]	NP_001117997	6.16283e-135	99	393.275	190	189
contig_1470	glutathione peroxidase 1	872	gi|372622383|ref|NP_001117997.2|glutathione peroxidase 1 [Oncorhynchus mykiss]	NP_001117997	1.8268e-113	92	336.65	184	170
contig_1471	cytosolic beta-glucosidase-like	1602	gi|348525715|ref|XP_003450367.1|PREDICTED: cytosolic beta-glucosidase-like [Oreochromis niloticus]	XP_003450367	0	87	722.235	448	390
contig_1474	ef-hand domain-containing family member a1-like	1578	gi|410926349|ref|XP_003976641.1|PREDICTED: EF-hand domain-containing family member A1-like [Takifugu rubripes]	XP_003976641	2.80661e-61	91	217.624	122	112
contig_1475	neuron navigator 3-like	4145	gi|47206099|emb|CAF92139.1|unnamed protein product [Tetraodon nigroviridis]	CAF92139	0	92	861.292	513	473
contig_1476	transcription initiation protein spt3 homolog	1586	gi|348501476|ref|XP_003438295.1|PREDICTED: transcription initiation protein SPT3 homolog [Oreochromis niloticus]	XP_003438295	4.9787e-137	85	412.149	337	287
contig_1477	insulin-degrading enzyme	6159	gi|220679178|emb|CAX13065.1|novel protein similar to H.sapiens IDE, insulin-degrading enzyme (IDE, zgc:162603) [Danio rerio]	CAX13065	0	98	1075.46	556	545
contig_1478	programmed cell death protein 5	513	gi|221220684|gb|ACM09003.1|Programmed cell death protein 5 [Salmo salar]	ACM09003	9.93926e-79	100	241.121	120	120
contig_1481	ras-related protein rap-1b precursor	1624	gi|209154850|gb|ACI33657.1|Ras-related protein Rap-1b precursor [Salmo salar] >gi|209737050|gb|ACI69394.1| Ras-related protein Rap-1b precursor [Salmo salar]	ACI33657	2.10158e-32	100	131.724	70	70
contig_1482	adipocyte plasma membrane-associated protein	1209	gi|213512312|ref|NP_001133727.1|adipocyte plasma membrane-associated protein [Salmo salar] >gi|229554283|sp|B5X3B2.1|APMAP_SALSA RecName: Full=Adipocyte plasma membrane-associated protein >gi|209155122|gb|ACI33793.1| Adipocyte plasma membrane-associated protein [Salmo salar]	NP_001133727	0	100	801.586	391	391
contig_1483	centrosomal protein of 95 kda-like	3208	gi|348541769|ref|XP_003458359.1|PREDICTED: centrosomal protein of 95 kDa-like [Oreochromis niloticus]	XP_003458359	0	71	756.903	883	632
contig_1485	denn domain-containing protein 5b	1032	gi|47086747|ref|NP_997809.1|DENN domain-containing protein 5B [Danio rerio] >gi|45501189|gb|AAH67136.1| DENN/MADD domain containing 5B [Danio rerio]	NP_997809	0	95	609.372	344	327
contig_1487	unconventional prefoldin rpb5 interactor-like	2525	gi|348519316|ref|XP_003447177.1|PREDICTED: unconventional prefoldin RPB5 interactor-like [Oreochromis niloticus]	XP_003447177	2.61041e-168	78	508.834	504	396
contig_1489	sjchgc03036 protein	1519	gi|60688018|gb|AAX30342.1|SJCHGC03036 protein [Schistosoma japonicum]	AAX30342	3.54266e-16	83	83.5741	53	44
contig_1493	poly polymerase alpha	2809	gi|56567011|gb|AAV98538.1|poly(A) polymerase alpha [Macaca mulatta]	AAV98538	9.38079e-54	81	194.126	142	116
contig_1494	membrane-associated tyrosine- and threonine-specific cdc2-inhibitory kinase-like	621	gi|47219733|emb|CAG12655.1|unnamed protein product [Tetraodon nigroviridis]	CAG12655	3.0529e-99	79	303.523	209	167
contig_1496	plexin domain-containing protein 2	1304	gi|317420019|emb|CBN82055.1|Plexin domain-containing protein 2 [Dicentrarchus labrax]	CBN82055	0	92	545.428	323	298
contig_1497	ras-related c3 botulinum toxin substrate 1 precursor	1000	gi|326666265|ref|XP_003198227.1|PREDICTED: ras-related C3 botulinum toxin substrate 1-like [Danio rerio]	XP_003198227	7.0126e-24	100	105.145	57	57
contig_1498	transposable element tcb2 transposase	696	gi|56753085|gb|AAW24752.1|SJCHGC04881 protein [Schistosoma japonicum]	AAW24752	1.76965e-18	76	72.4034	56	43
contig_1499	rna-binding protein 47-like	1589	gi|167963512|ref|NP_001108158.1|RNA-binding protein 47 [Danio rerio]	NP_001108158	0	94	678.322	360	339
contig_1500	histone-lysine n-methyltransferase ehmt1-like	3467	gi|289191301|ref|NP_001166035.1|euchromatic histone-lysine N-methyltransferase 1b [Danio rerio]	NP_001166035	0	91	1027.31	570	520
contig_1501	annexin a11	795	gi|223648866|gb|ACN11191.1|Annexin A11 [Salmo salar]	ACN11191	2.51748e-65	96	223.016	119	115
contig_1502	low quality protein: myosin-11	904	gi|224587112|gb|ACN58605.1|Myosin-11 [Salmo salar]	ACN58605	2.47536e-28	93	119.013	62	58
contig_1503	neuroblast differentiation-associated protein ahnak	1236	gi|224613294|gb|ACN60226.1|Neuroblast differentiation-associated protein AHNAK [Salmo salar]	ACN60226	1.14843e-153	89	452.595	413	368
contig_1504	protein prrc2b-like	536	gi|432885766|ref|XP_004074748.1|PREDICTED: protein PRRC2B-like [Oryzias latipes]	XP_004074748	3.81901e-91	92	301.982	178	164
contig_1505	nfx1-type zinc finger-containing protein 1	2598	gi|317418761|emb|CBN80799.1|NFX1-type zinc finger-containing protein 1 [Dicentrarchus labrax]	CBN80799	0	73	623.624	495	365
contig_1508	choline kinase alpha	1456	gi|190338254|gb|AAI63083.1|Chka protein [Danio rerio]	AAI63083	3.89796e-159	92	469.544	270	250
contig_1509	sacsin isoform 1 [Homo sapiens]	12911	gi|163659918|ref|NP_055178.3| sacsin isoform 1 [Homo sapiens]	NP_055178	0	30	1900	4579	2220
contig_1510	rna-binding protein 41-like	971	gi|348531972|ref|XP_003453481.1|PREDICTED: RNA-binding protein 41-like [Oreochromis niloticus]	XP_003453481	6.46459e-121	75	366.311	324	244
contig_1511	5 -3 exoribonuclease 1	2456	gi|289577074|ref|NP_957327.2|5'-3' exoribonuclease 1 [Danio rerio]	NP_957327	1.03476e-119	67	407.527	503	338
contig_1513	epsin-2 isoform 1	2574	gi|432870072|ref|XP_004071793.1|PREDICTED: epsin-2-like [Oryzias latipes]	XP_004071793	3.78774e-173	75	524.628	498	376
contig_1514	synaptopodin 2 variant	1180	gi|348525709|ref|XP_003450364.1|PREDICTED: synaptopodin-2-like [Oreochromis niloticus]	XP_003450364	1.77577e-30	59	134.035	172	102
contig_1516	ceramide synthase 2-like	804	gi|213511931|ref|NP_001133953.1|LAG1 homolog, ceramide synthase 2 [Salmo salar] >gi|209155948|gb|ACI34206.1| LAG1 longevity assurance homolog 2 [Salmo salar]	NP_001133953	4.88299e-154	99	441.81	247	245
contig_1519	rho gdp-dissociation inhibitor 1	716	gi|209148544|gb|ACI32943.1|Rho GDP-dissociation inhibitor 1 [Salmo salar]	ACI32943	2.34672e-122	96	357.836	205	198
contig_1520	30s ribosomal protein s14	542	gi|495004572|ref|WP_007730586.1|ribosomal protein S14 [Burkholderia sp. BT03] >gi|389931865|gb|EIM93920.1| 30S ribosomal protein S14 [Burkholderia terrae BS001] >gi|398074530|gb|EJL65671.1| ribosomal protein S14 [Burkholderia sp. BT03]	WP_007730586	1.81646e-53	100	176.407	88	88
contig_1522	s-adenosylmethionine synthetase isoform type-2	871	gi|209153427|gb|ACI33161.1|S-adenosylmethionine synthetase isoform type-2 [Salmo salar] >gi|223648070|gb|ACN10793.1| S-adenosylmethionine synthetase isoform type-2 [Salmo salar]	ACI33161	1.58255e-57	100	200.29	97	97
contig_1523	schwannomin-interacting protein 1	692	gi|410971071|ref|XP_003991997.1|PREDICTED: schwannomin-interacting protein 1 [Felis catus] >gi|472373307|ref|XP_004406125.1| PREDICTED: schwannomin-interacting protein 1 isoform 3 [Odobenus rosmarus divergens]	XP_003991997	2.48211e-99	99	300.442	230	229
contig_1524	serine threonine-protein phosphatase 2a 56 kda regulatory subunit gamma isoform	923	gi|348506569|ref|XP_003440831.1|PREDICTED: serine/threonine-protein phosphatase 2A 56 kDa regulatory subunit delta isoform-like [Oreochromis niloticus]	XP_003440831	1.50074e-92	95	296.975	185	176
contig_1525	translational activator gcn1	1927	gi|348522273|ref|XP_003448650.1|PREDICTED: translational activator GCN1 [Oreochromis niloticus]	XP_003448650	0	94	1144.03	630	597
contig_1526	catechol o-methyltransferase	1771	gi|209735740|gb|ACI68739.1|Catechol O-methyltransferase [Salmo salar]	ACI68739	0	99	539.265	264	262
contig_1527	e3 ubiquitin isg15 ligase trim25-like	3880	gi|399571598|gb|AFP48364.1|tripartite motif protein 25 [Rhodeus uyekii]	AFP48364	6.15263e-60	93	229.18	118	110
contig_1529	probable e3 ubiquitin-protein ligase herc3	2796	gi|224495959|ref|NP_001139096.1|probable E3 ubiquitin-protein ligase HERC3 [Danio rerio]	NP_001139096	0	91	1413.28	830	758
contig_1530	gtpase imap family member 7-like	1026	gi|209155170|gb|ACI33817.1|GTPase IMAP family member 4 [Salmo salar]	ACI33817	0	96	521.546	332	320
contig_1533	dual specificity phosphatase 6	576	gi|259155196|ref|NP_001158839.1|Dual specificity protein phosphatase 6 [Salmo salar] >gi|223647662|gb|ACN10589.1| Dual specificity protein phosphatase 6 [Salmo salar]	NP_001158839	1.81404e-26	96	112.849	56	54
contig_1534	protein soga1 isoform 1	948	gi|189535781|ref|XP_001338362.2|PREDICTED: uncharacterized protein C20orf117 [Danio rerio]	XP_001338362	3.91238e-18	53	94.7449	135	72
contig_1536	af442732_2lambda-recombinase-like protein	1310	gi|17066856|gb|AAL35359.2|AF442732_2lambda-recombinase-like protein [Tetraodon nigroviridis]	AAL35359	2.08128e-10	62	72.0182	69	43
contig_1537	ectonucleotide pyrophosphatase phosphodiesterase family member 4-like	3938	gi|213511158|ref|NP_001135249.1|ectonucleotide pyrophosphatase/phosphodiesterase family member 4 precursor [Salmo salar] >gi|209155276|gb|ACI33870.1| Ectonucleotide pyrophosphatase/phosphodiesterase family member 4 precursor [Salmo salar]	NP_001135249	0	96	833.943	440	426
contig_1538	atp-dependent rna helicase dhx29-like	1627	gi|348528133|ref|XP_003451573.1|PREDICTED: ATP-dependent RNA helicase Dhx29-like [Oreochromis niloticus]	XP_003451573	9.74761e-156	81	491.5	376	307
contig_1541	complement component c1q receptor-like	1599	gi|410898756|ref|XP_003962863.1|PREDICTED: complement component C1q receptor-like [Takifugu rubripes]	XP_003962863	2.55211e-50	46	187.963	330	153
contig_1542	zinc finger ccch domain-containing protein 18	625	gi|149642172|ref|XP_001508502.1|PREDICTED: zinc finger CCCH domain-containing protein 18 [Ornithorhynchus anatinus]	XP_001508502	8.06852e-56	81	199.519	166	136
contig_1543	ras-related protein rap-1b precursor	1244	gi|223647140|gb|ACN10328.1|Ras-related protein Rap-1b precursor [Salmo salar] >gi|223673013|gb|ACN12688.1| Ras-related protein Rap-1b precursor [Salmo salar]	ACN10328	7.366e-117	100	350.132	184	184
contig_1544	det1- and ddb1-associated protein 1-like	2118	gi|209730304|gb|ACI66021.1|DET1- and DDB1-associated protein 1 [Salmo salar]	ACI66021	1.2713e-16	100	86.2705	42	42
contig_1545	transmembrane protein 140	2795	gi|47216047|emb|CAG11378.1|unnamed protein product [Tetraodon nigroviridis]	CAG11378	3.85108e-19	56	97.4413	144	82
contig_1546	s-adenosylmethionine synthetase isoform type-2	1639	gi|209153427|gb|ACI33161.1|S-adenosylmethionine synthetase isoform type-2 [Salmo salar] >gi|223648070|gb|ACN10793.1| S-adenosylmethionine synthetase isoform type-2 [Salmo salar]	ACI33161	4.50177e-49	100	184.496	90	90
contig_1547	zygotic dna replication licensing factor mcm6-b	3145	gi|291190272|ref|NP_001167223.1|Zygotic DNA replication licensing factor mcm6-B [Salmo salar] >gi|223648748|gb|ACN11132.1| Zygotic DNA replication licensing factor mcm6-B [Salmo salar]	NP_001167223	0	95	1418.29	781	743
contig_1549	aldehyde dehydrogenase family 3 member b1	1961	gi|13924747|gb|AAK49121.1|AF254955_1aldehyde dehydrogenase [Danio rerio]	AAK49121	0	87	642.114	427	372
contig_1550	glutathione s-transferase p	1077	gi|4630882|dbj|BAA76974.1|glutathione S-transferase [Oncorhynchus nerka]	BAA76974	7.7885e-57	93	194.897	106	99
contig_1551	na k 2cl co-transporter	1359	gi|185133258|ref|NP_001117155.1|Na/K/2Cl co-transporter [Salmo salar] >gi|114438954|gb|ABI74746.1| Na/K/2Cl co-transporter [Salmo salar]	NP_001117155	0	98	882.478	452	445
contig_1552	dna topoisomerase 2-beta-like	1582	gi|410911494|ref|XP_003969225.1|PREDICTED: DNA topoisomerase 2-beta-like [Takifugu rubripes]	XP_003969225	0	98	1009.98	503	496
contig_1554	transmembrane protein 51-like	2316	gi|348514796|ref|XP_003444926.1|PREDICTED: transmembrane protein 51-like [Oreochromis niloticus]	XP_003444926	5.51477e-38	69	152.525	243	170
contig_1555	splicing factor 1	3016	gi|348544583|ref|XP_003459760.1|PREDICTED: splicing factor 1-like isoform 2 [Oreochromis niloticus]	XP_003459760	2.97687e-173	94	529.635	304	286
contig_1556	splicing factor 1	977	gi|47086733|ref|NP_997818.1|splicing factor 1 [Danio rerio] >gi|37362286|gb|AAQ91271.1| splicing factor 1 [Danio rerio]	NP_997818	5.00337e-179	97	519.235	261	255
contig_1558	retinitis pigmentosa 9 protein homolog	1225	gi|225703952|gb|ACO07822.1|Retinitis pigmentosa 9 protein homolog [Oncorhynchus mykiss]	ACO07822	4.28e-70	99	231.106	158	157
contig_1559	wd repeat-containing protein 91	524	gi|221221024|gb|ACM09173.1|WD repeat-containing protein 91 [Salmo salar]	ACM09173	4.94979e-121	98	353.214	173	170
contig_1561	circadian locomoter output cycles protein kaput-like	1087	gi|113204808|gb|ABI34137.1|CLOCK1a [Oncorhynchus tshawytscha]	ABI34137	0	100	775.778	361	361
contig_1562	kelch-like protein 20	1385	gi|348531428|ref|XP_003453211.1|PREDICTED: kelch-like protein 20-like isoform 1 [Oreochromis niloticus]	XP_003453211	0	99	917.146	448	444
contig_1563	kelch-like protein 20	1345	gi|348531428|ref|XP_003453211.1|PREDICTED: kelch-like protein 20-like isoform 1 [Oreochromis niloticus]	XP_003453211	0	99	915.605	447	443
contig_1564	activity-dependent neuroprotector homeobox protein	845	gi|348539087|ref|XP_003457021.1|PREDICTED: activity-dependent neuroprotector homeobox protein [Oreochromis niloticus]	XP_003457021	1.07015e-74	72	256.144	265	192
contig_1565	proteasome subunit beta type-8 precursor	1315	gi|259089301|ref|NP_001158688.1|Proteasome subunit beta type 8 [Oncorhynchus mykiss] >gi|225705888|gb|ACO08790.1| Proteasome subunit beta type 8 precursor [Oncorhynchus mykiss]	NP_001158688	0	100	577.785	276	276
contig_1566	creatine kinase b-type	1529	gi|238231559|ref|NP_001153962.1|brain creatine kinase b [Oncorhynchus mykiss] >gi|220681820|gb|ACL80077.1| brain creatine kinase b [Oncorhynchus mykiss]	NP_001153962	0	100	731.48	381	381
contig_1567	probable atp-dependent rna helicase ddx6	3042	gi|68444623|ref|XP_684923.1|PREDICTED: probable ATP-dependent RNA helicase DDX6 isoform 1 [Danio rerio]	XP_684923	0	93	884.789	493	460
contig_1568	serine threonine-protein kinase 17b	3017	gi|291190774|ref|NP_001167053.1|Serine/threonine-protein kinase 17B [Salmo salar] >gi|223647876|gb|ACN10696.1| Serine/threonine-protein kinase 17B [Salmo salar]	NP_001167053	5.22717e-112	93	361.303	193	181
contig_1569	acidic leucine-rich nuclear phosphoprotein 32 family member b	3916	gi|148362155|gb|ABQ59678.1|vacuolar protein sorting 52 [Salmo salar] >gi|260182162|gb|ACX35591.1| vacuolar protein sorting 52 [Salmo salar]	ABQ59678	4.34961e-11	59	76.6406	97	58
contig_1570	vacuolar protein sorting 52	2572	gi|148362155|gb|ABQ59678.1|vacuolar protein sorting 52 [Salmo salar] >gi|260182162|gb|ACX35591.1| vacuolar protein sorting 52 [Salmo salar]	ABQ59678	1.11373e-13	60	53.1434	65	39
contig_1571	acidic leucine-rich nuclear phosphoprotein 32 family member b	1332	gi|213511963|ref|NP_001134633.1|Acidic leucine-rich nuclear phosphoprotein 32 family member B [Salmo salar] >gi|209734824|gb|ACI68281.1| Acidic leucine-rich nuclear phosphoprotein 32 family member B [Salmo salar]	NP_001134633	1.23645e-23	79	108.227	82	65
contig_1573	pih1d1 protein	1011	gi|225716730|gb|ACO14211.1|PIH1 domain-containing protein 1 [Esox lucius]	ACO14211	2.78365e-153	89	443.351	258	231
contig_1574	beta- partial	848	gi|410921012|ref|XP_003973977.1|PREDICTED: beta-sarcoglycan-like [Takifugu rubripes]	XP_003973977	9.32076e-160	95	465.307	282	269
contig_1575	beta- partial	848	gi|410921012|ref|XP_003973977.1|PREDICTED: beta-sarcoglycan-like [Takifugu rubripes]	XP_003973977	6.82489e-163	95	473.011	282	268
contig_1577	pyruvate dehydrogenase e1 component subunit somatic mitochondrial-like	1972	gi|209156128|gb|ACI34296.1|Pyruvate dehydrogenase E1 component subunit alpha, somatic form, mitochondrial precursor [Salmo salar]	ACI34296	0	99	541.962	273	272
contig_1578	e3 ubiquitin-protein ligase praja-2	1496	gi|123232988|emb|CAM15223.1|novel protein similar to vertebrate praja family protein [Danio rerio]	CAM15223	5.88408e-104	85	335.88	264	226
contig_1581	ddb1- and cul4-associated factor 11-like	2713	gi|432927418|ref|XP_004081002.1|PREDICTED: DDB1- and CUL4-associated factor 11-like [Oryzias latipes]	XP_004081002	0	96	931.784	496	478
contig_1585	butyrophilin subfamily 1 member a1 precursor	634	gi|223647836|gb|ACN10676.1|Butyrophilin subfamily 1 member A1 precursor [Salmo salar]	ACN10676	2.51163e-19	90	92.0485	51	46
contig_1586	multiple banded partial	1726	gi|493740210|ref|WP_006689338.1|multiple banded antigen, partial [Ureaplasma parvum] >gi|171902423|gb|EDT48712.1| multiple banded antigen [Ureaplasma parvum serovar 1 str. ATCC 27813]	WP_006689338	1.03608e-57	46	211.075	273	128
contig_1587	thymus-specific serine protease-like	811	gi|326674064|ref|XP_002664605.2|PREDICTED: thymus-specific serine protease-like [Danio rerio]	XP_002664605	7.22732e-63	69	218.009	191	133
contig_1588	dnaj homolog subfamily a member 2-like	1928	gi|223649336|gb|ACN11426.1|DnaJ homolog subfamily A member 2 [Salmo salar]	ACN11426	1.21704e-161	99	481.485	234	233
contig_1589	inhibitor of growth protein 5	1477	gi|225716050|gb|ACO13871.1|Inhibitor of growth protein 5 [Esox lucius]	ACO13871	1.38925e-70	96	235.728	128	124
contig_1590	inhibitor of growth protein 5	964	gi|410920862|ref|XP_003973902.1|PREDICTED: inhibitor of growth protein 5-like isoform 1 [Takifugu rubripes]	XP_003973902	9.61473e-57	100	194.512	92	92
contig_1591	glycoprotein v	548	gi|410921672|ref|XP_003974307.1|PREDICTED: platelet glycoprotein V-like [Takifugu rubripes]	XP_003974307	9.94893e-47	74	171.014	145	108
contig_1592	alpha- -mannosyl-glycoprotein 2-beta-n-acetylglucosaminyltransferase	754	gi|213513978|ref|NP_001133935.1|alpha-1,6-mannosyl-glycoprotein 2-beta-N-acetylglucosaminyltransferase [Salmo salar] >gi|209155874|gb|ACI34169.1| Alpha-1,6-mannosyl-glycoprotein 2-beta-N-acetylglucosaminyltransferase [Salmo salar]	NP_001133935	5.48377e-143	93	420.624	245	228
contig_1593	alpha- -mannosyl-glycoprotein 2-beta-n-acetylglucosaminyltransferase	1114	gi|213513978|ref|NP_001133935.1|alpha-1,6-mannosyl-glycoprotein 2-beta-N-acetylglucosaminyltransferase [Salmo salar] >gi|209155874|gb|ACI34169.1| Alpha-1,6-mannosyl-glycoprotein 2-beta-N-acetylglucosaminyltransferase [Salmo salar]	NP_001133935	0	99	712.22	365	363
contig_1594	serine threonine-protein phosphatase 2a 55 kda regulatory subunit b delta isoform	2675	gi|348501534|ref|XP_003438324.1|PREDICTED: serine/threonine-protein phosphatase 2A 55 kDa regulatory subunit B delta isoform-like [Oreochromis niloticus]	XP_003438324	0	98	879.782	447	439
contig_1595	collagenase 3 precursor	1719	gi|213514500|ref|NP_001133996.1|Collagenase 3 precursor [Salmo salar] >gi|209156092|gb|ACI34278.1| Collagenase 3 precursor [Salmo salar] >gi|223647246|gb|ACN10381.1| Collagenase 3 precursor [Salmo salar] >gi|223673123|gb|ACN12743.1| Collagenase 3 precursor [Salmo salar]	NP_001133996	0	98	862.062	473	464
contig_1596	f-box wd repeat-containing protein 9-like	3172	gi|292611571|ref|XP_002661149.1|PREDICTED: f-box/WD repeat-containing protein 9-like [Danio rerio]	XP_002661149	1.70792e-132	85	421.779	285	245
contig_1597	transcription initiation factor tfiid subunit 6-like	780	gi|52218960|ref|NP_001004557.1|transcription initiation factor TFIID subunit 6 [Danio rerio] >gi|51858501|gb|AAH81612.1| TAF6 RNA polymerase II, TATA box binding protein (TBP)-associated factor [Danio rerio]	NP_001004557	5.413e-135	95	406.371	240	228
contig_1598	histone h1x	2054	gi|225703770|gb|ACO07731.1|Histone H1x [Oncorhynchus mykiss]	ACO07731	3.56537e-52	100	188.734	116	116
contig_1599	aldehyde dehydrogenase family 9 member a1-a	2561	gi|432914066|ref|XP_004079042.1|PREDICTED: aldehyde dehydrogenase family 9 member A1-B-like [Oryzias latipes]	XP_004079042	0	90	865.144	517	470
contig_1600	tc1-like transposase	888	gi|209962466|gb|ACJ02102.1|SPATA5 [Salmo salar]	ACJ02102	9.4771e-21	77	99.3673	76	59
contig_1605	zinc finger c3h1 domain-containing protein	1652	gi|410908679|ref|XP_003967818.1|PREDICTED: zinc finger C3H1 domain-containing protein-like [Takifugu rubripes]	XP_003967818	1.72975e-40	52	167.933	310	163
contig_1606	partial	1271	gi|83272628|gb|ABC00799.1|RhoC-like protein [Pomacentrus moluccensis]	ABC00799	1.18616e-15	100	80.4925	38	38
contig_1608	inositol hexakisphosphate and diphosphoinositol-pentakisphosphate kinase 2	763	gi|292618030|ref|XP_002663536.1|PREDICTED: inositol hexakisphosphate and diphosphoinositol-pentakisphosphate kinase 2 [Danio rerio]	XP_002663536	8.52119e-74	71	253.832	225	160
contig_1612	guanine nucleotide-binding protein alpha-2 subunit	788	gi|218505651|ref|NP_001136187.1|guanine nucleotide-binding protein G(i) subunit alpha-2 [Salmo salar] >gi|209155898|gb|ACI34181.1| Guanine nucleotide-binding protein Gi, alpha-2 subunit [Salmo salar]	NP_001136187	0	100	516.538	257	257
contig_1613	guanine nucleotide-binding protein alpha-2 subunit	773	gi|218505651|ref|NP_001136187.1|guanine nucleotide-binding protein G(i) subunit alpha-2 [Salmo salar] >gi|209155898|gb|ACI34181.1| Guanine nucleotide-binding protein Gi, alpha-2 subunit [Salmo salar]	NP_001136187	4.3637e-174	98	495.738	252	249
contig_1614	ubiquitin carboxyl-terminal hydrolase 33-like	1490	gi|348521962|ref|XP_003448495.1|PREDICTED: ubiquitin carboxyl-terminal hydrolase 33-like [Oreochromis niloticus]	XP_003448495	0	95	917.531	482	461
contig_1615	butyrate response factor 1	849	gi|213511967|ref|NP_001133923.1|Butyrate response factor 1 [Salmo salar] >gi|209155826|gb|ACI34145.1| Butyrate response factor 1 [Salmo salar]	NP_001133923	4.03695e-176	98	502.286	264	261
contig_1616	tumor protein p53-inducible nuclear protein 2	3727	gi|47211669|emb|CAF91443.1|unnamed protein product [Tetraodon nigroviridis]	CAF91443	1.46493e-73	84	253.447	156	132
contig_1617	spectrin beta non-erythrocytic 1 isoform 1	3209	gi|348538188|ref|XP_003456574.1|PREDICTED: spectrin beta chain, brain 1-like [Oreochromis niloticus]	XP_003456574	0	90	1464.51	886	806
contig_1618	spectrin beta brain 1-like	2513	gi|348536500|ref|XP_003455734.1|PREDICTED: spectrin beta chain, brain 1-like [Oreochromis niloticus]	XP_003455734	0	92	1435.24	837	775
contig_1619	calcium calmodulin-dependent protein kinase type ii subunit beta	1819	gi|441656057|ref|XP_003268997.2|PREDICTED: calcium/calmodulin-dependent protein kinase type II subunit beta [Nomascus leucogenys]	XP_003268997	2.7318e-06	76	59.6918	38	29
contig_1623	melanoma inhibitory activity protein 3-like	2305	gi|410916751|ref|XP_003971850.1|PREDICTED: melanoma inhibitory activity protein 3-like [Takifugu rubripes]	XP_003971850	0	68	593.578	775	530
contig_1625	homeodomain-interacting protein kinase 2	1597	gi|348519188|ref|XP_003447113.1|PREDICTED: homeodomain-interacting protein kinase 2 [Oreochromis niloticus]	XP_003447113	0	89	819.305	535	477
contig_1626	bmp-2-inducible protein kinase-like	1565	gi|302191604|ref|NP_001008644.2|BMP-2-inducible protein kinase isoform 2 [Danio rerio]	NP_001008644	1.55831e-114	90	363.999	218	197
contig_1629	lim domain-binding protein 1-like	886	gi|120564934|tpd|FAA00305.1|TPA: LIM-domain-binding protein 4a [Gasterosteus aculeatus]	FAA00305	0	99	553.518	261	260
contig_1630	glycogen brain form	778	gi|224613356|gb|ACN60257.1|Glycogen phosphorylase, brain form [Salmo salar]	ACN60257	0	99	533.102	259	257
contig_1633	splicing factor 3b subunit 2	1787	gi|291190606|ref|NP_001167149.1|Splicing factor 3B subunit 2 [Salmo salar] >gi|223648366|gb|ACN10941.1| Splicing factor 3B subunit 2 [Salmo salar]	NP_001167149	0	96	826.239	595	574
contig_1634	fish virus induced trim protein	991	gi|225310535|emb|CAP08973.1|fish virus induced TRIM protein [Oncorhynchus mykiss]	CAP08973	1.59401e-115	72	351.673	335	244
contig_1636	unc-13 homolog d	2019	gi|213510694|ref|NP_001133321.1|unc-13 homolog D [Salmo salar] >gi|209150472|gb|ACI33026.1| unc-13 homolog D [Salmo salar]	NP_001133321	0	93	884.789	496	466
contig_1637	rhesus-associated glycoprotein	3249	gi|185134437|ref|NP_001118146.1|Rhag [Oncorhynchus mykiss] >gi|160961519|gb|ABV24962.1| Rhag [Oncorhynchus mykiss]	NP_001118146	0	93	636.336	425	399
contig_1638	sodium channel protein type 4 subunit alpha b-like	798	gi|301607131|ref|XP_002933173.1|PREDICTED: hypothetical protein LOC100488659 [Xenopus (Silurana) tropicalis]	XP_002933173	7.49228e-17	69	89.3521	101	70
contig_1639	granulocyte colony-stimulating factor receptor precursor	1766	gi|185132321|ref|NP_001117874.1|granulocyte colony-stimulating factor receptor precursor [Oncorhynchus mykiss] >gi|83408466|emb|CAE83614.1| granulocyte colony stimulating factor receptor [Oncorhynchus mykiss]	NP_001117874	0	100	1060.06	568	568
contig_1641	pra1 family protein 3	1892	gi|209731652|gb|ACI66695.1|PRA1 family protein 3 [Salmo salar]	ACI66695	4.12803e-115	99	353.214	191	190
contig_1643	bloodthirsty-related gene member 6	1096	gi|188536030|ref|NP_001120951.1|bloodthirsty-related gene family, member 6 [Danio rerio] >gi|171846471|gb|AAI61622.1| Zgc:172052 protein [Danio rerio]	NP_001120951	1.76187e-124	75	380.948	365	276
contig_1644	rrna 2-o-methyltransferase fibrillarin	696	gi|213513153|ref|NP_001133674.1|rRNA 2-O-methyltransferase fibrillarin [Salmo salar] >gi|209154898|gb|ACI33681.1| rRNA 2-O-methyltransferase fibrillarin [Salmo salar]	NP_001133674	1.51029e-46	100	167.162	79	79
contig_1645	gtpase-activating rap ran-gap domain-like protein 3-like	1019	gi|348524276|ref|XP_003449649.1|PREDICTED: GTPase-activating Rap/Ran-GAP domain-like protein 3-like [Oreochromis niloticus]	XP_003449649	1.95964e-64	81	229.565	175	142
contig_1649	junction plakoglobin-like	1197	gi|326676448|ref|XP_002665522.2|PREDICTED: junction plakoglobin-like [Danio rerio]	XP_002665522	2.75003e-66	90	234.187	131	119
contig_1651	at-rich interactive domain-containing protein 4a	2001	gi|51858455|gb|AAH81540.1|Zgc:110391 protein, partial [Danio rerio]	AAH81540	6.05326e-68	73	245.358	194	142
contig_1652	at-rich interactive domain-containing protein 4a	1461	gi|348537521|ref|XP_003456242.1|PREDICTED: AT-rich interactive domain-containing protein 4A [Oreochromis niloticus]	XP_003456242	7.98029e-66	76	240.736	187	143
contig_1653	importin subunit beta-1	1331	gi|432953982|ref|XP_004085491.1|PREDICTED: importin subunit beta-1-like [Oryzias latipes]	XP_004085491	0	97	811.601	438	426
contig_1654	achain crystal structure of a non-psychrophilic trypsin from a cold-adapted fish	1089	gi|4389384|pdb|1A0J|AChain A, Crystal Structure Of A Non-Psychrophilic Trypsin From A Cold-Adapted Fish Species. >gi|4389385|pdb|1A0J|B Chain B, Crystal Structure Of A Non-Psychrophilic Trypsin From A Cold-Adapted Fish Species. >gi|4389386|pdb|1A0J|C Chain C, Crystal Structure Of A Non-Psychrophilic Trypsin From A Cold-Adapted Fish Species. >gi|4389387|pdb|1A0J|D Chain D, Crystal Structure Of A N…	1A0J_A	3.06685e-29	96	122.094	77	74
contig_1656	tpa: ligand-dependent corepressor-like	4203	gi|410901381|ref|XP_003964174.1|PREDICTED: uncharacterized protein LOC101061257 [Takifugu rubripes]	XP_003964174	1.11275e-90	56	331.257	728	409
contig_1657	complement c1q subcomponent subunit b-like	2066	gi|291190432|ref|NP_001167371.1|complement component 1, q subcomponent, B chain precursor [Salmo salar] >gi|223649476|gb|ACN11496.1| Complement C1q subcomponent subunit B precursor [Salmo salar]	NP_001167371	1.16867e-94	95	304.294	247	236
contig_1658	diacylglycerol kinase delta-like	3120	gi|432954863|ref|XP_004085570.1|PREDICTED: diacylglycerol kinase delta-like [Oryzias latipes]	XP_004085570	0	87	555.058	358	314
contig_1659	n-arachidonyl glycine receptor	2387	gi|213512002|ref|NP_001133894.1|N-arachidonyl glycine receptor [Salmo salar] >gi|209155726|gb|ACI34095.1| N-arachidonyl glycine receptor [Salmo salar]	NP_001133894	0	99	674.47	348	345
contig_1660	extended synaptotagmin-1-like	2690	gi|410899452|ref|XP_003963211.1|PREDICTED: extended synaptotagmin-1-like [Takifugu rubripes]	XP_003963211	7.05563e-39	86	165.622	129	111
contig_1661	small ubiquitin-related modifier 2-like isoform 2	677	gi|472372759|ref|XP_004405857.1|PREDICTED: small ubiquitin-related modifier 2-like isoform 2 [Odobenus rosmarus divergens]	XP_004405857	5.56324e-06	80	51.6026	36	29
contig_1662	loc553425 partial	3188	gi|291190446|ref|NP_001167442.1|Cisplatin resistance-associated overexpressed protein [Salmo salar] >gi|223648914|gb|ACN11215.1| Cisplatin resistance-associated overexpressed protein [Salmo salar]	NP_001167442	3.18198e-135	100	428.328	222	222
contig_1663	proteasome subunit alpha type-2	764	gi|209737832|gb|ACI69785.1|Proteasome subunit alpha type-2 [Salmo salar] >gi|221219942|gb|ACM08632.1| Proteasome subunit alpha type-2 [Salmo salar] >gi|303665689|gb|ADM16199.1| Proteasome subunit alpha type-2 [Salmo salar]	ACI69785	2.39449e-172	100	486.493	234	234
contig_1664	septin- partial	1444	gi|410923024|ref|XP_003974982.1|PREDICTED: septin-2A-like [Takifugu rubripes]	XP_003974982	0	98	604.364	298	294
contig_1665	wd repeat and fyve domain-containing protein 3	3089	gi|326667906|ref|XP_001921741.3|PREDICTED: WD repeat and FYVE domain-containing protein 3 [Danio rerio]	XP_001921741	0	95	1829.68	968	920
contig_1666	acidic leucine-rich nuclear phosphoprotein 32 family member b	2552	gi|225703776|gb|ACO07734.1|Acidic leucine-rich nuclear phosphoprotein 32 family member B [Oncorhynchus mykiss]	ACO07734	8.29624e-28	98	119.398	76	75
contig_1667	inositol -trisphosphate receptor type 3	1285	gi|410899238|ref|XP_003963104.1|PREDICTED: inositol 1,4,5-trisphosphate receptor type 3-like [Takifugu rubripes]	XP_003963104	3.151e-94	92	322.783	203	188
contig_1672	nucleolar rna helicase 2-like	2426	gi|198285649|gb|ACH85363.1|DEAD (Asp-Glu-Ala-Asp) box polypeptide 21 [Salmo salar]	ACH85363	0	97	1156.35	611	593
contig_1673	protein lap2	6811	gi|410929299|ref|XP_003978037.1|PREDICTED: protein LAP2-like [Takifugu rubripes]	XP_003978037	0	81	1850.1	1406	1146
contig_1674	protein lap2	1340	gi|410929299|ref|XP_003978037.1|PREDICTED: protein LAP2-like [Takifugu rubripes]	XP_003978037	0	97	867.455	446	433
contig_1675	transmembrane protein 131-like	4799	gi|189520260|ref|XP_001923340.1|PREDICTED: transmembrane protein 131 [Danio rerio]	XP_001923340	0	75	1870.13	1592	1206
contig_1676	sterile alpha motif domain-containing protein 9-like	5736	gi|410931740|ref|XP_003979253.1|PREDICTED: sterile alpha motif domain-containing protein 9-like [Takifugu rubripes]	XP_003979253	0	82	1586.24	1091	901
contig_1679	cold shock domain-containing protein e1	4056	gi|292619946|ref|XP_001343874.3|PREDICTED: hypothetical protein LOC100004621 [Danio rerio]	XP_001343874	3.48466e-82	60	300.827	434	262
contig_1680	lysosomal membrane glycoprotein 2 precursor	2568	gi|213514796|ref|NP_001133282.1|lysosomal membrane glycoprotein 2 precursor [Salmo salar] >gi|209149034|gb|ACI32966.1| Lysosome-associated membrane glycoprotein 2 precursor [Salmo salar]	NP_001133282	1.1613e-21	100	107.071	52	52
contig_1681	wd repeat-containing protein 73-like	2120	gi|62955269|ref|NP_001017646.1|WD repeat-containing protein 73 [Danio rerio] >gi|82229949|sp|Q567G2.1|WDR73_DANRE RecName: Full=WD repeat-containing protein 73 >gi|62204580|gb|AAH93184.1| Zgc:112071 [Danio rerio]	NP_001017646	3.31011e-135	73	414.461	374	275
contig_1682	epidermal growth factor receptor substrate 15-like	1466	gi|47228150|emb|CAF97779.1|unnamed protein product [Tetraodon nigroviridis]	CAF97779	2.5701e-10	51	71.2478	141	73
contig_1687	integrin alpha-2-like	3094	gi|225716074|gb|ACO13883.1|Molybdenum cofactor synthesis protein 2 large subunit [Esox lucius]	ACO13883	3.88544e-80	92	268.085	152	140
contig_1688	e3 ubiquitin-protein ligase march5	711	gi|213513732|ref|NP_001133506.1|E3 ubiquitin-protein ligase MARCH5 [Salmo salar] >gi|209154274|gb|ACI33369.1| E3 ubiquitin-protein ligase MARCH5 [Salmo salar]	NP_001133506	7.35169e-87	100	270.396	128	128
contig_1689	mitofusin-1-like	1694	gi|224613386|gb|ACN60272.1|Mitofusin-1 [Salmo salar]	ACN60272	0	89	654.055	395	354
contig_1690	ubiquitin-conjugating enzyme e2 d2	1320	gi|224068238|ref|XP_002190685.1|PREDICTED: ubiquitin-conjugating enzyme E2 D2 [Taeniopygia guttata]	XP_002190685	1.75432e-77	100	249.595	117	117
contig_1691	ubiquitin-conjugating enzyme e2 d2	1377	gi|224068238|ref|XP_002190685.1|PREDICTED: ubiquitin-conjugating enzyme E2 D2 [Taeniopygia guttata]	XP_002190685	1.84047e-90	100	283.493	133	133
contig_1693	ceramide kinase-like	1225	gi|348523501|ref|XP_003449262.1|PREDICTED: ceramide kinase-like [Oreochromis niloticus]	XP_003449262	3.05071e-174	81	509.99	355	291
contig_1694	dual specificity protein phosphatase 5-like	1697	gi|348524998|ref|XP_003450009.1|PREDICTED: dual specificity protein phosphatase 5-like [Oreochromis niloticus]	XP_003450009	5.83211e-171	81	501.13	400	327
contig_1695	multidrug resistance-associated protein 1-like	6382	gi|348532704|ref|XP_003453846.1|PREDICTED: multidrug resistance-associated protein 1-like [Oreochromis niloticus]	XP_003453846	0	94	2752.24	1513	1431
contig_1696	low quality protein: selenoprotein t2-like	1317	gi|168480083|ref|NP_001091957.2|selenoprotein T2 precursor [Danio rerio] >gi|182636717|sp|Q502K9.3|SELT2_DANRE RecName: Full=Selenoprotein T2; Flags: Precursor	NP_001091957	3.81824e-32	95	130.954	68	65
contig_1697	nedd4-like e3 ubiquitin-protein ligase wwp1	2787	gi|60302758|ref|NP_001012572.1|NEDD4-like E3 ubiquitin-protein ligase WWP1 [Gallus gallus] >gi|60099163|emb|CAH65412.1| hypothetical protein RCJMB04_30i22 [Gallus gallus]	NP_001012572	0	80	1205.28	859	689
contig_1698	protein fam78a-like	3880	gi|348535045|ref|XP_003455012.1|PREDICTED: protein FAM78A-like [Oreochromis niloticus]	XP_003455012	4.58259e-26	95	119.398	66	63
contig_1700	45 kda calcium-binding	1708	gi|348503061|ref|XP_003439085.1|PREDICTED: 45 kDa calcium-binding protein-like [Oreochromis niloticus]	XP_003439085	0	94	617.846	356	335
contig_1701	udp-glucose 6-dehydrogenase	2359	gi|432844949|ref|XP_004065789.1|PREDICTED: UDP-glucose 6-dehydrogenase-like [Oryzias latipes]	XP_004065789	0	96	774.237	399	386
contig_1702	porphobilinogen deaminase	2616	gi|223648136|gb|ACN10826.1|Porphobilinogen deaminase [Salmo salar]	ACN10826	3.38461e-179	100	532.332	290	290
contig_1703	plasma membrane calcium-transporting atpase 1-like	1809	gi|410918889|ref|XP_003972917.1|PREDICTED: plasma membrane calcium-transporting ATPase 1-like [Takifugu rubripes]	XP_003972917	3.55762e-43	87	176.407	126	110
contig_1704	elongation factor 2	1969	gi|213511398|ref|NP_001133466.1|Elongation factor 2 [Salmo salar] >gi|209154122|gb|ACI33293.1| Elongation factor 2 [Salmo salar]	NP_001133466	0	100	1329.31	656	656
contig_1705	epidermal growth factor-like protein 6-like	2741	gi|348536008|ref|XP_003455489.1|PREDICTED: epidermal growth factor-like protein 6-like [Oreochromis niloticus]	XP_003455489	0	85	818.535	525	447
contig_1706	transmembrane protease serine 9-like	2841	gi|348502264|ref|XP_003438688.1|PREDICTED: testisin-like [Oreochromis niloticus]	XP_003438688	1.86994e-108	81	350.517	267	217
contig_1707	probable ubiquitin carboxyl-terminal hydrolase faf-x isoform 2	4073	gi|348528270|ref|XP_003451641.1|PREDICTED: probable ubiquitin carboxyl-terminal hydrolase FAF-X [Oreochromis niloticus]	XP_003451641	0	86	922.924	573	497
contig_1708	acidic leucine-rich nuclear phosphoprotein 32 family member b	934	gi|213511762|ref|NP_001133231.1|uncharacterized protein LOC100194711 [Salmo salar] >gi|198285565|gb|ACH85321.1| hypothetical protein [Salmo salar]	NP_001133231	1.44746e-36	95	111.694	87	83
contig_1709	isoform 1	1033	gi|432909124|ref|XP_004078123.1|PREDICTED: protein 4.1-like [Oryzias latipes]	XP_004078123	0	86	567	338	294
contig_1710	thymus-specific serine protease-like	860	gi|348523600|ref|XP_003449311.1|PREDICTED: thymus-specific serine protease-like [Oreochromis niloticus]	XP_003449311	3.01154e-119	78	367.081	283	223
contig_1711	er degradation-enhancing alpha-mannosidase-like 1	2040	gi|291190680|ref|NP_001167392.1|ER degradation-enhancing alpha-mannosidase-like 1 [Salmo salar] >gi|223647902|gb|ACN10709.1| ER degradation-enhancing alpha-mannosidase-like 1 [Salmo salar]	NP_001167392	0	95	1127.08	617	588
contig_1713	atpase family aaa domain-containing protein 2b	614	gi|358422026|ref|XP_591344.4|PREDICTED: ATPase family AAA domain-containing protein 2B-like [Bos taurus]	XP_591344	4.81693e-56	75	199.134	208	158
contig_1714	low quality protein: collagen alpha-1 chain-like	5573	gi|326670519|ref|XP_694040.5|PREDICTED: collagen alpha-1(IV) chain [Danio rerio]	XP_694040	0	80	1115.14	1609	1297
contig_1715	terf1 -interacting nuclear factor 2	1739	gi|432920196|ref|XP_004079884.1|PREDICTED: uncharacterized protein LOC101172197 [Oryzias latipes]	XP_004079884	2.19177e-86	52	290.041	551	291
contig_1716	rna-binding protein 28-like	970	gi|410907429|ref|XP_003967194.1|PREDICTED: RNA-binding protein 28-like [Takifugu rubripes]	XP_003967194	2.53781e-79	79	266.544	201	159
contig_1717	guanine nucleotide-binding protein subunit beta-2-like 1	1052	gi|197631847|gb|ACH70647.1|guanine nucleotide binding protein (G protein) beta polypeptide 2-like 1 [Salmo salar] >gi|209733160|gb|ACI67449.1| Guanine nucleotide-binding protein subunit beta-2-like 1 [Salmo salar] >gi|209735726|gb|ACI68732.1| Guanine nucleotide-binding protein subunit beta-2-like 1 [Salmo salar] >gi|223648520|gb|ACN11018.1| Guanine nucleotide-binding protein subunit beta-2-like 1…	ACH70647	0	100	651.744	315	315
contig_1718	calcium-binding mitochondrial carrier protein s -2-like	2876	gi|229608957|ref|NP_001153492.1|calcium-binding mitochondrial carrier protein SCaMC-2-B [Danio rerio] >gi|167016555|sp|A2CEQ0.2|SCM2B_DANRE RecName: Full=Calcium-binding mitochondrial carrier protein SCaMC-2-B; AltName: Full=Small calcium-binding mitochondrial carrier protein 2-B; AltName: Full=Solute carrier family 25 member 25-B	NP_001153492	0	96	665.226	344	331
contig_1719	transmembrane and tpr repeat-containing protein 2-like	1339	gi|326675996|ref|XP_682966.5|PREDICTED: transmembrane and TPR repeat-containing protein 2-like, partial [Danio rerio]	XP_682966	0	98	561.992	311	305
contig_1721	dmx-like protein 2-like	687	gi|47230646|emb|CAF99839.1|unnamed protein product [Tetraodon nigroviridis]	CAF99839	2.87057e-111	91	362.844	220	202
contig_1722	two pore channel 3	2269	gi|213515110|ref|NP_001135272.1|Two pore calcium channel protein 1 [Salmo salar] >gi|209155758|gb|ACI34111.1| Two pore calcium channel protein 1 [Salmo salar]	NP_001135272	0	98	1152.5	649	641
contig_1723	guanine nucleotide binding protein (g protein) q isoform cra_a	2218	gi|348504664|ref|XP_003439881.1|PREDICTED: guanine nucleotide-binding protein G(q) subunit alpha-like isoform 2 [Oreochromis niloticus]	XP_003439881	1.91125e-103	100	332.798	158	158
contig_1724	serine arginine-rich splicing factor 5-like	1473	gi|209155162|gb|ACI33813.1|Splicing factor, arginine/serine-rich 5 [Salmo salar]	ACI33813	2.65438e-31	97	131.724	125	122
contig_1725	desmoglein 2	3436	gi|432916856|ref|XP_004079413.1|PREDICTED: desmoglein-2-like [Oryzias latipes]	XP_004079413	0	68	724.161	757	516
contig_1726	leukocyte receptor cluster member 8 homolog	1970	gi|148236347|ref|NP_001082988.1|leukocyte receptor cluster member 8 homolog [Danio rerio] >gi|158705862|sp|A4QNR8.1|LENG8_DANRE RecName: Full=Leukocyte receptor cluster member 8 homolog >gi|141795154|gb|AAI39489.1| Zgc:158262 protein [Danio rerio]	NP_001082988	3.11616e-176	89	534.643	314	282
contig_1729	gon-4-like protein	1883	gi|410904669|ref|XP_003965814.1|PREDICTED: GON-4-like protein-like [Takifugu rubripes]	XP_003965814	5.62267e-84	55	297.745	451	249
contig_1730	dedicator of cytokinesis protein 2-like	578	gi|348514405|ref|XP_003444731.1|PREDICTED: dedicator of cytokinesis protein 2-like [Oreochromis niloticus]	XP_003444731	5.62738e-74	92	253.447	147	136
contig_1731	superkiller viralicidic activity 2-like 2	2572	gi|224587915|gb|ACN58736.1|Superkiller viralicidic activity 2-like 2 [Salmo salar]	ACN58736	0	99	809.675	443	442
contig_1732	gata-binding factor 3	773	gi|213511622|ref|NP_001133239.1|GATA-binding factor 1 [Salmo salar] >gi|209147311|gb|ACI32884.1| GATA-binding factor 3 [Salmo salar]	NP_001133239	9.30844e-133	93	393.275	257	241
contig_1733	gata-binding factor 3	693	gi|213511622|ref|NP_001133239.1|GATA-binding factor 1 [Salmo salar] >gi|209147311|gb|ACI32884.1| GATA-binding factor 3 [Salmo salar]	NP_001133239	6.57408e-129	97	382.104	230	225
contig_1738	rna polymerase ii-associated factor 1 homolog	704	gi|223648724|gb|ACN11120.1|RNA polymerase II-associated factor 1 homolog [Salmo salar]	ACN11120	6.01085e-87	100	278.485	216	216
contig_1739	fumarate mitochondrial-like	678	gi|410921412|ref|XP_003974177.1|PREDICTED: fumarate hydratase, mitochondrial-like [Takifugu rubripes]	XP_003974177	1.27011e-118	89	358.221	209	187
contig_1740	aryl hydrocarbon receptor nuclear translocator	638	gi|1695921|gb|AAC60051.1|aryl hydrocarbon receptor nuclear translocator protein isoform a [Oncorhynchus mykiss]	AAC60051	7.87738e-149	99	439.499	212	210
contig_1743	proteinase-activated receptor 1-like	2288	gi|168693601|ref|NP_001108318.1|proteinase-activated receptor 1 precursor [Danio rerio] >gi|254972454|gb|ACT98412.1| protease-activated receptor 1 [Danio rerio]	NP_001108318	8.82004e-155	82	468.389	411	341
contig_1744	carnitine o-palmitoyltransferase mitochondrial	2373	gi|209572892|sp|Q5U3U3.2|CPT2_DANRERecName: Full=Carnitine O-palmitoyltransferase 2, mitochondrial; AltName: Full=Carnitine palmitoyltransferase II; Short=CPT II; Flags: Precursor	Q5U3U3	0	90	1121.3	667	605
contig_1746	leucine-rich repeat-containing protein 16a-like	582	gi|348542330|ref|XP_003458638.1|PREDICTED: leucine-rich repeat-containing protein 16A-like [Oreochromis niloticus]	XP_003458638	3.30708e-51	86	187.963	124	107
contig_1747	moesin	2078	gi|291190624|ref|NP_001167294.1|Moesin [Salmo salar] >gi|223649090|gb|ACN11303.1| Moesin [Salmo salar]	NP_001167294	4.26059e-122	100	387.497	227	227
contig_1748	transposable element tcb1 transposase	973	gi|223649434|gb|ACN11475.1|Transposable element Tcb1 transposase [Salmo salar]	ACN11475	5.10549e-25	49	110.923	174	86
contig_1750	phosphatidylinositol 3-kinase regulatory subunit alpha-like	2953	gi|348524268|ref|XP_003449645.1|PREDICTED: phosphatidylinositol 3-kinase regulatory subunit alpha-like [Oreochromis niloticus]	XP_003449645	0	88	1149.42	730	643
contig_1751	tc1-like transporase	778	gi|348535015|ref|XP_003454997.1|PREDICTED: hypothetical protein LOC100711957 [Oreochromis niloticus]	XP_003454997	2.12886e-11	79	72.4034	48	38
contig_1752	chromodomain-helicase-dna-binding protein 9	644	gi|348500298|ref|XP_003437710.1|PREDICTED: chromodomain-helicase-DNA-binding protein 9 [Oreochromis niloticus]	XP_003437710	7.60884e-05	58	51.6026	136	80
contig_1753	transposable element tcb1 transposase	612	gi|118596560|dbj|BAF37936.1|Tc1-like transporase [Oncorhynchus mykiss]	BAF37936	6.1113e-26	62	111.309	112	70
contig_1754	c11orf46 homolog	739	gi|225717182|gb|ACO14437.1|C11orf46 homolog [Esox lucius]	ACO14437	1.85762e-40	98	146.362	72	71
contig_1756	b-cell cll lymphoma 6 member b	1973	gi|125820982|ref|XP_001333002.1|PREDICTED: b-cell CLL/lymphoma 6 member B protein-like [Danio rerio]	XP_001333002	7.18181e-07	88	61.6178	35	31
contig_1758	potassium voltage-gated channel subfamily c member 4-like	2187	gi|304555569|ref|NP_001182125.1|potassium voltage-gated channel subfamily C member 4 [Danio rerio] >gi|304307721|tpg|DAA33895.1| TPA_inf: voltage-gated potassium channel Kv3.4 [Danio rerio]	NP_001182125	0	74	563.533	468	349
contig_1760	sorting nexin-14	1506	gi|213512824|ref|NP_001133928.1|sorting nexin-14 [Salmo salar] >gi|209155850|gb|ACI34157.1| Sorting nexin-14 [Salmo salar]	NP_001133928	0	93	884.404	497	465
contig_1761	tripartite motif-containing protein 62-like	2404	gi|326672010|ref|XP_003199569.1|PREDICTED: tripartite motif-containing protein 62-like [Danio rerio]	XP_003199569	0	95	614.764	315	301
contig_1762	interleukin-7 receptor subunit alpha	2982	gi|386642820|emb|CBL93219.1|Interleukin-7 receptor precursor [Oncorhynchus mykiss]	CBL93219	0	100	749.584	420	420
contig_1764	cytokine receptor common gamma chain precursor	585	gi|349705665|emb|CBL82410.1|interleukin-2 receptor gamma chain-2 [Oncorhynchus mykiss]	CBL82410	2.22145e-56	100	192.2	94	94
contig_1766	pak2 partial	760	gi|26345222|dbj|BAC36261.1|unnamed protein product [Mus musculus]	BAC36261	4.596e-61	96	198.749	102	98
contig_1767	signal recognition particle 14 kda protein	1431	gi|229366334|gb|ACQ58147.1|Signal recognition particle 14 kDa protein [Anoplopoma fimbria]	ACQ58147	2.27666e-06	66	55.8398	45	30
contig_1768	wilms tumor 1a	1935	gi|185134921|ref|NP_001117767.1|Wilms' tumor suppressor 1b variant [Oncorhynchus mykiss] >gi|14029523|gb|AAK52721.1|AF334672_1 Wilms' tumor suppressor 1b variant [Oncorhynchus mykiss]	NP_001117767	1.35421e-125	100	389.423	183	183
contig_1769	histone -like	708	gi|432106241|gb|ELK32127.1|Histone H3.3 [Myotis davidii]	ELK32127	4.14192e-43	100	152.91	74	74
contig_1770	exosome component 10	3037	gi|213510932|ref|NP_001133834.1|Exosome component 10 [Salmo salar] >gi|209155512|gb|ACI33988.1| Exosome component 10 [Salmo salar]	NP_001133834	0	97	1637.08	871	853
contig_1771	alpha-enolase-like isoform 1	1100	gi|223646978|gb|ACN10247.1|Alpha-enolase [Salmo salar] >gi|223672841|gb|ACN12602.1| Alpha-enolase [Salmo salar]	ACN10247	0	99	751.51	366	365
contig_1772	protein vprbp-like	2097	gi|432866360|ref|XP_004070813.1|PREDICTED: protein VPRBP-like [Oryzias latipes]	XP_004070813	0	98	823.543	399	392
contig_1773	proactivator polypeptide precursor	786	gi|209154714|gb|ACI33589.1|Proactivator polypeptide precursor [Salmo salar]	ACI33589	1.1906e-154	93	452.981	262	245
contig_1774	like protein	536	gi|186476442|ref|YP_001857912.1|FkbH like protein [Burkholderia phymatum STM815] >gi|184192901|gb|ACC70866.1| FkbH like protein [Burkholderia phymatum STM815]	YP_001857912	1.1739e-99	92	311.227	178	164
contig_1776	polypyrimidine tract-binding protein 3 isoform 2	506	gi|125827109|ref|XP_001335967.1|PREDICTED: regulator of differentiation 1 [Danio rerio]	XP_001335967	6.46757e-98	89	303.523	175	156
contig_1779	tbc1 domain family member 13	907	gi|348505240|ref|XP_003440169.1|PREDICTED: TBC1 domain family member 13 [Oreochromis niloticus]	XP_003440169	1.65047e-11	94	72.7886	37	35
contig_1782	platelet glycoprotein ib alpha chain	898	gi|432962896|ref|XP_004086770.1|PREDICTED: protein slit-like [Oryzias latipes]	XP_004086770	1.69737e-58	63	199.519	211	134
contig_1783	carbohydrate sulfotransferase 15-like	1278	gi|348501772|ref|XP_003438443.1|PREDICTED: carbohydrate sulfotransferase 15-like [Oreochromis niloticus]	XP_003438443	2.71457e-156	86	464.151	290	251
contig_1784	collagen type i alpha 2	1273	gi|17481338|dbj|BAB79230.1|type I collagen alpha 2 chain [Oncorhynchus keta]	BAB79230	0	100	604.364	323	323
contig_1785	ribosomal protein s18	812	gi|221219956|gb|ACM08639.1|40S ribosomal protein S18 [Salmo salar]	ACM08639	4.71412e-36	91	133.65	73	67
contig_1786	-cyclic-nucleotide 3-phosphodiesterase	1501	gi|224613240|gb|ACN60199.1|2,3-cyclic-nucleotide 3-phosphodiesterase [Salmo salar]	ACN60199	1.22048e-09	92	68.1662	88	81
contig_1787	2 -cyclic-nucleotide 3 -phosphodiesterase-like	1683	gi|224613240|gb|ACN60199.1|2,3-cyclic-nucleotide 3-phosphodiesterase [Salmo salar]	ACN60199	7.65817e-97	98	307.76	188	185
contig_1788	poly	1371	gi|326670904|ref|XP_001920559.3|PREDICTED: poly [ADP-ribose] polymerase 15 [Danio rerio]	XP_001920559	9.87866e-116	71	371.318	326	232
contig_1789	histone -like	1668	gi|332841416|ref|XP_003314213.1|PREDICTED: histone H3.3-like isoform 1 [Pan troglodytes] >gi|410047811|ref|XP_003952452.1| PREDICTED: histone H3.3-like isoform 2 [Pan troglodytes]	XP_003314213	3.13521e-54	98	190.274	95	94
contig_1790	testis-expressed sequence 15 protein	6641	gi|326670973|ref|XP_002663332.2|PREDICTED: hypothetical protein LOC100330630 [Danio rerio]	XP_002663332	5.2787e-116	60	420.239	577	351
contig_1791	sestrin 1	739	gi|50540388|ref|NP_001002660.1|sestrin-1 [Danio rerio] >gi|49900306|gb|AAH76550.1| Sestrin 1 [Danio rerio] >gi|114440501|gb|ABI74765.1| sestrin 1 [Danio rerio]	NP_001002660	4.79341e-155	91	451.825	246	225
contig_1792	t-cell acute lymphocytic leukemia protein 1 homolog	1165	gi|224587069|gb|ACN58599.1|T-cell acute lymphocytic leukemia protein 1 homolog [Salmo salar]	ACN58599	1.31707e-18	81	92.4337	104	85
contig_1793	carbohydrate sulfotransferase 15-like	2672	gi|348501772|ref|XP_003438443.1|PREDICTED: carbohydrate sulfotransferase 15-like [Oreochromis niloticus]	XP_003438443	3.07431e-148	86	459.914	290	250
contig_1794	protein af-10	1399	gi|317419831|emb|CBN81867.1|Protein AF-10 [Dicentrarchus labrax]	CBN81867	3.00401e-42	84	170.244	144	122
contig_1795	cell division cycle-associated protein 2	1028	gi|348522295|ref|XP_003448661.1|PREDICTED: hypothetical protein LOC100693622 [Oreochromis niloticus]	XP_003448661	5.05941e-39	76	157.147	135	103
contig_1796	general transcription factor 3c polypeptide 2 isoform 1	1842	gi|166796773|gb|AAI59229.1|Si:ch211-245h14.3 protein [Danio rerio]	AAI59229	3.83333e-119	65	385.185	398	260
contig_1798	chromodomain-helicase-dna-binding protein 9-like	694	gi|432852988|ref|XP_004067485.1|PREDICTED: chromodomain-helicase-DNA-binding protein 9-like [Oryzias latipes]	XP_004067485	2.92884e-32	69	135.191	119	83
contig_1799	chromodomain-helicase-dna-binding protein 9-like	682	gi|432852988|ref|XP_004067485.1|PREDICTED: chromodomain-helicase-DNA-binding protein 9-like [Oryzias latipes]	XP_004067485	6.18479e-32	70	134.035	124	87
contig_1800	transcriptional regulator myc-2	616	gi|291190323|ref|NP_001167102.1|Transcriptional regulator Myc-2 [Salmo salar] >gi|223648134|gb|ACN10825.1| Transcriptional regulator Myc-2 [Salmo salar]	NP_001167102	1.65369e-50	100	178.333	90	90
contig_1802	casein kinase ii subunit alpha isoform 3	1852	gi|348518069|ref|XP_003446554.1|PREDICTED: casein kinase II subunit alpha-like [Oreochromis niloticus]	XP_003446554	2.06397e-20	85	102.449	88	75
contig_1803	casein kinase ii subunit alpha-like	1140	gi|348518069|ref|XP_003446554.1|PREDICTED: casein kinase II subunit alpha-like [Oreochromis niloticus]	XP_003446554	2.41424e-90	93	288.5	153	143
contig_1804	probable e3 ubiquitin-protein ligase rnf144a-a	1539	gi|213511626|ref|NP_001134826.1|Probable E3 ubiquitin-protein ligase RNF144A-A [Salmo salar] >gi|209736376|gb|ACI69057.1| Probable E3 ubiquitin-protein ligase RNF144A-A [Salmo salar]	NP_001134826	3.58288e-67	97	228.409	126	123
contig_1805	tyrosine 3-monooxygenase tryptophan 5-monooxygenase activation theta polypeptide a	1892	gi|209735670|gb|ACI68704.1|14-3-3 protein beta/alpha-1 [Salmo salar]	ACI68704	1.73117e-37	100	148.673	69	69
contig_1806	tyrosine 3-monooxygenase tryptophan 5-monooxygenase activation theta polypeptide a	1689	gi|185134229|ref|NP_001117940.1|14-3-3 protein beta/alpha-1 [Oncorhynchus mykiss] >gi|82203881|sp|Q6UFZ9.1|143B1_ONCMY RecName: Full=14-3-3 protein beta/alpha-1; Short=Protein 14-3-3B1 >gi|34452061|gb|AAQ72487.1| 14-3-3B1 protein [Oncorhynchus mykiss]	NP_001117940	1.15414e-37	100	148.673	69	69
contig_1807	ubiquitin-associated protein 2-like isoform 6	1771	gi|348530088|ref|XP_003452543.1|PREDICTED: hypothetical protein LOC100711134 [Oreochromis niloticus]	XP_003452543	2.14032e-162	75	505.753	562	423
contig_1810	nuclear pore complex protein nup214	3497	gi|348535067|ref|XP_003455023.1|PREDICTED: nuclear pore complex protein Nup214-like [Oreochromis niloticus]	XP_003455023	0	71	598.971	727	518
contig_1812	serine threonine-protein kinase ulk1	2171	gi|348513830|ref|XP_003444444.1|PREDICTED: serine/threonine-protein kinase ULK1 [Oreochromis niloticus]	XP_003444444	6.8558e-92	89	319.316	219	195
contig_1813	lupus la protein homolog	1801	gi|291190329|ref|NP_001167237.1|Lupus La protein homolog B [Salmo salar] >gi|223648816|gb|ACN11166.1| Lupus La protein homolog B [Salmo salar]	NP_001167237	0	93	580.482	401	374
contig_1815	mps one binder kinase activator-like 2a	1870	gi|209731924|gb|ACI66831.1|Mps one binder kinase activator-like 2A [Salmo salar] >gi|303668566|gb|ADM16307.1| Mps one binder kinase activator-like 2A [Salmo salar]	ACI66831	3.71299e-156	100	459.144	216	216
contig_1817	ankyrin repeat domain-containing protein 11	661	gi|348516547|ref|XP_003445800.1|PREDICTED: ankyrin repeat domain-containing protein 11 [Oreochromis niloticus]	XP_003445800	9.57401e-63	89	223.016	186	167
contig_1818	hemolysin-type calcium-binding region	6633	gi|348536232|ref|XP_003455601.1|PREDICTED: hypothetical protein LOC100695605, partial [Oreochromis niloticus]	XP_003455601	0	70	1486.47	1410	996
contig_1822	endoplasmic reticulum lectin 1-like	1063	gi|348507298|ref|XP_003441193.1|PREDICTED: endoplasmic reticulum lectin 1-like [Oreochromis niloticus]	XP_003441193	0	85	521.931	354	301
contig_1823	activating molecule in becn1-regulated autophagy protein 1	6264	gi|432863929|ref|XP_004070192.1|PREDICTED: activating molecule in BECN1-regulated autophagy protein 1-like [Oryzias latipes]	XP_004070192	4.09372e-64	60	249.98	310	188
contig_1824	peroxisomal targeting signal 1 receptor-like	584	gi|94732718|emb|CAK04981.1|novel protein (zgc:56318) [Danio rerio]	CAK04981	3.45116e-117	93	356.681	198	185
contig_1825	guanine nucleotide-binding protein g subunit alpha-like	1306	gi|326671132|ref|XP_001337604.4|PREDICTED: guanine nucleotide-binding protein G(z) subunit alpha-like [Danio rerio]	XP_001337604	1.49066e-45	100	164.466	79	79
contig_1826	ankyrin repeat domain-containing protein 11	661	gi|348516547|ref|XP_003445800.1|PREDICTED: ankyrin repeat domain-containing protein 11 [Oreochromis niloticus]	XP_003445800	2.03911e-64	90	228.024	186	169
contig_1827	golgi apparatus protein 1	634	gi|74139192|dbj|BAE38482.1|unnamed protein product [Mus musculus]	BAE38482	2.0545e-12	89	69.3218	57	51
contig_1828	glutamine and serine-rich protein 1	4103	gi|348509653|ref|XP_003442362.1|PREDICTED: glutamine and serine-rich protein 1 [Oreochromis niloticus]	XP_003442362	0	75	798.89	733	556
contig_1829	transmembrane protein 106b-like	1476	gi|209732266|gb|ACI67002.1|Transmembrane protein 106B [Salmo salar] >gi|209736648|gb|ACI69193.1| Transmembrane protein 106B [Salmo salar]	ACI67002	2.50758e-77	91	253.832	149	136
contig_1832	retinoid x beta	2032	gi|224473826|gb|ACN49167.1|retinoid X receptor beta [Oryzias dancena]	ACN49167	1.21482e-18	100	92.0485	45	45
contig_1833	interferon regulatory factor 1	2017	gi|356640279|ref|NP_001239293.1|interferon regulatory factor 1 isoform 2 [Salmo salar] >gi|328802650|emb|CBL58209.1| interferon regulatory factor 1 isoform 2 [Salmo salar]	NP_001239293	1.07931e-139	97	423.32	243	237
contig_1834	nadh dehydrogenase 1 alpha subcomplex subunit mitochondrial precursor	1096	gi|209732928|gb|ACI67333.1|NADH dehydrogenase 1 alpha subcomplex subunit 9, mitochondrial precursor [Salmo salar] >gi|223647086|gb|ACN10301.1| NADH dehydrogenase 1 alpha subcomplex subunit 9, mitochondrial precursor [Salmo salar] >gi|223672959|gb|ACN12661.1| NADH dehydrogenase 1 alpha subcomplex subunit 9, mitochondrial precursor [Salmo salar]	ACI67333	0	98	627.091	320	315
contig_1835	nadh dehydrogenase 1 alpha subcomplex subunit mitochondrial precursor	1072	gi|209732928|gb|ACI67333.1|NADH dehydrogenase 1 alpha subcomplex subunit 9, mitochondrial precursor [Salmo salar] >gi|223647086|gb|ACN10301.1| NADH dehydrogenase 1 alpha subcomplex subunit 9, mitochondrial precursor [Salmo salar] >gi|223672959|gb|ACN12661.1| NADH dehydrogenase 1 alpha subcomplex subunit 9, mitochondrial precursor [Salmo salar]	ACI67333	0	99	664.07	320	318
contig_1836	atp-dependent rna helicase dqx1	1427	gi|348505308|ref|XP_003440203.1|PREDICTED: ATP-dependent RNA helicase DQX1-like [Oreochromis niloticus]	XP_003440203	0	82	596.275	479	395
contig_1837	autophagy protein 9	1354	gi|76253835|ref|NP_001029016.1|autophagy protein 9 [Takifugu rubripes] >gi|74831813|emb|CAJ30213.1| autophagy protein 9 [Takifugu rubripes]	NP_001029016	0	81	601.282	414	339
contig_1838	lysine-specific demethylase 4a-like	1951	gi|432913645|ref|XP_004078993.1|PREDICTED: lysine-specific demethylase 4A-like [Oryzias latipes]	XP_004078993	0	64	633.639	661	426
contig_1839	a chain crystal structure of jmjd2a complexed with inhibitor	1368	gi|410920764|ref|XP_003973853.1|PREDICTED: uncharacterized protein LOC101062865 [Takifugu rubripes]	XP_003973853	0	87	692.189	403	353
contig_1840	a chain crystal structure of jmjd2a complexed with inhibitor	1487	gi|348530138|ref|XP_003452568.1|PREDICTED: lysine-specific demethylase 4A-like [Oreochromis niloticus]	XP_003452568	0	90	678.707	376	340
contig_1841	decaprenyl-diphosphate synthase subunit 2-like	578	gi|90903996|gb|ABE02389.1|hypothetical protein [Siniperca chuatsi]	ABE02389	3.11149e-61	86	205.682	132	114
contig_1842	decaprenyl-diphosphate synthase subunit 2-like	559	gi|90903996|gb|ABE02389.1|hypothetical protein [Siniperca chuatsi]	ABE02389	3.49868e-60	87	202.601	131	114
contig_1844	fn1b protein	1176	gi|126631566|gb|AAI34006.1|Fn1b protein [Danio rerio]	AAI34006	5.28152e-143	83	422.935	279	232
contig_1845	beta-catenin-interacting protein 1	2667	gi|213514030|ref|NP_001133395.1|Beta-catenin-interacting protein 1 [Salmo salar] >gi|209153259|gb|ACI33151.1| Beta-catenin-interacting protein 1 [Salmo salar]	NP_001133395	1.15445e-45	100	168.318	81	81
contig_1846	inhibitor of nuclear factor kappa-b kinase subunit alpha-like	1169	gi|410895357|ref|XP_003961166.1|PREDICTED: inhibitor of nuclear factor kappa-B kinase subunit alpha-like [Takifugu rubripes]	XP_003961166	5.11266e-160	98	479.945	238	235
contig_1847	inhibitor of nuclear factor kappa-b kinase subunit alpha-like	1621	gi|348522499|ref|XP_003448762.1|PREDICTED: inhibitor of nuclear factor kappa-B kinase subunit alpha-like [Oreochromis niloticus]	XP_003448762	0	95	744.962	411	392
contig_1848	macrophage-expressed gene 1	2726	gi|47086567|ref|NP_997902.1|macrophage expressed 1 precursor [Danio rerio] >gi|33416427|gb|AAH55644.1| Macrophage expressed 1 [Danio rerio]	NP_997902	0	82	955.281	640	527
contig_1849	nucleobindin 2a	3441	gi|410913053|ref|XP_003970003.1|PREDICTED: nucleobindin-2-like [Takifugu rubripes]	XP_003970003	0	86	641.343	488	421
contig_1850	b-cell linker protein	1641	gi|259155134|ref|NP_001158809.1|B-cell linker protein [Salmo salar] >gi|223647516|gb|ACN10516.1| B-cell linker protein [Salmo salar]	NP_001158809	6.01709e-95	95	308.916	158	151
contig_1852	40s ribosomal protein s7	2737	gi|197632101|gb|ACH70774.1|ribosomal protein S7 [Salmo salar] >gi|209155864|gb|ACI34164.1| 40S ribosomal protein S7 [Salmo salar] >gi|209730890|gb|ACI66314.1| 40S ribosomal protein S7 [Salmo salar] >gi|225704732|gb|ACO08212.1| 40S ribosomal protein S7 [Oncorhynchus mykiss]	ACH70774	3.14702e-114	100	358.992	180	180
contig_1853	40s ribosomal protein s7	648	gi|197632101|gb|ACH70774.1|ribosomal protein S7 [Salmo salar] >gi|209155864|gb|ACI34164.1| 40S ribosomal protein S7 [Salmo salar] >gi|209730890|gb|ACI66314.1| 40S ribosomal protein S7 [Salmo salar] >gi|225704732|gb|ACO08212.1| 40S ribosomal protein S7 [Oncorhynchus mykiss]	ACH70774	2.30292e-123	100	358.992	180	180
contig_1854	PREDICTED: hypothetical protein LOC100710722	2179	gi|348544015|ref|XP_003459477.1|PREDICTED: hypothetical protein LOC100710722 [Oreochromis niloticus]	XP_003459477	1.23929e-09	59	53.5286	61	36
contig_1856	gamma-interferon-inducible lysosomal thiol reductase precursor	568	gi|480540920|gb|AGJ89980.1|interferon-gamma-inducible-lysosomal thiol [Oncorhynchus mykiss]	AGJ89980	3.78059e-54	97	183.341	89	87
contig_1857	transcriptional enhancer factor tef-3-like	1595	gi|348512695|ref|XP_003443878.1|PREDICTED: transcriptional enhancer factor TEF-3-like [Oreochromis niloticus]	XP_003443878	2.25549e-91	98	300.056	146	144
contig_1858	transcriptional enhancer factor tef-5-like	1286	gi|317418702|emb|CBN80740.1|Transcriptional enhancer factor TEF-5 [Dicentrarchus labrax]	CBN80740	3.9396e-35	100	142.895	66	66
contig_1861	denn domain-containing protein 2a-like	1242	gi|348512693|ref|XP_003443877.1|PREDICTED: DENN domain-containing protein 2A-like [Oreochromis niloticus]	XP_003443877	2.83456e-122	90	393.66	245	222
contig_1862	forkhead box p1	930	gi|348502888|ref|XP_003438999.1|PREDICTED: forkhead box protein P1-B-like [Oreochromis niloticus]	XP_003438999	7.18835e-13	54	77.411	154	84
contig_1863	trafficking protein particle complex subunit 2-like protein	1328	gi|254789057|sp|B5XGE7.1|TPC2L_SALSARecName: Full=Trafficking protein particle complex subunit 2-like protein >gi|209738096|gb|ACI69917.1| Trafficking protein particle complex subunit 2-like protein [Salmo salar]	B5XGE7	6.92338e-88	98	275.018	135	133
contig_1864	trafficking protein particle complex subunit 2-like protein	1378	gi|254789057|sp|B5XGE7.1|TPC2L_SALSARecName: Full=Trafficking protein particle complex subunit 2-like protein >gi|209738096|gb|ACI69917.1| Trafficking protein particle complex subunit 2-like protein [Salmo salar]	B5XGE7	3.81794e-92	100	286.574	139	139
contig_1866	catenin (cadherin-associated protein) alpha	989	gi|47223004|emb|CAF99160.1|unnamed protein product [Tetraodon nigroviridis]	CAF99160	2.3363e-48	95	175.252	94	90
contig_1867	nuclear factor ovary-like	3117	gi|401664004|dbj|BAM36383.1|zinc-binding protein A33-like [Oplegnathus fasciatus]	BAM36383	3.4751e-109	72	358.992	347	250
contig_1868	heat shock 70kda protein 2 isoform	641	gi|146160710|gb|ABQ08584.1|heat shock 70kDa protein 2 isoform [Oryzias latipes]	ABQ08584	8.95033e-148	99	433.335	213	212
contig_1869	selenocysteine-specific elongation factor	2671	gi|348507595|ref|XP_003441341.1|PREDICTED: selenocysteine-specific elongation factor [Oreochromis niloticus]	XP_003441341	0	88	899.812	594	527
contig_1871	ewing sarcoma breakpoint region 1b	553	gi|348528518|ref|XP_003451764.1|PREDICTED: RNA-binding protein EWS-like [Oreochromis niloticus]	XP_003451764	1.26354e-47	86	173.711	105	91
contig_1872	ewing sarcoma breakpoint region 1b	553	gi|348528518|ref|XP_003451764.1|PREDICTED: RNA-binding protein EWS-like [Oreochromis niloticus]	XP_003451764	5.34791e-54	92	191.045	107	99
contig_1873	lysine-specific demethylase 5a-like	2003	gi|348515169|ref|XP_003445112.1|PREDICTED: lysine-specific demethylase 5A [Oreochromis niloticus]	XP_003445112	9.06894e-93	85	325.865	217	185
contig_1874	jarid1a protein	2268	gi|348515169|ref|XP_003445112.1|PREDICTED: lysine-specific demethylase 5A [Oreochromis niloticus]	XP_003445112	4.97704e-170	89	545.814	339	303
contig_1875	amyloid protein-binding protein 2	1381	gi|348532215|ref|XP_003453602.1|PREDICTED: amyloid protein-binding protein 2 [Oreochromis niloticus]	XP_003453602	0	97	859.366	453	443
contig_1876	baculoviral iap repeat-containing 2	907	gi|348518537|ref|XP_003446788.1|PREDICTED: inhibitor of apoptosis protein-like [Oreochromis niloticus]	XP_003446788	2.08516e-140	77	421.779	308	238
contig_1877	macrosialin precursor	1227	gi|259155232|ref|NP_001158857.1|Macrosialin precursor [Salmo salar] >gi|223647722|gb|ACN10619.1| Macrosialin precursor [Salmo salar]	NP_001158857	6.11279e-113	96	346.28	204	196
contig_1878	heat shock protein 70	995	gi|45535516|emb|CAG14941.1|heat shock protein 70 [Salmo salar]	CAG14941	0	98	624.394	323	318
contig_1879	regulator of nonsense transcripts 1-like	1281	gi|348523131|ref|XP_003449077.1|PREDICTED: regulator of nonsense transcripts 1-like [Oreochromis niloticus]	XP_003449077	0	99	729.939	367	364
contig_1880	ubiquitin thioesterase zranb1	2006	gi|317419521|emb|CBN81558.1|Ubiquitin thioesterase ZRANB1 [Dicentrarchus labrax]	CBN81558	0	95	937.947	488	466
contig_1881	heat shock 90kda protein 1 beta isoform a	1355	gi|185132934|ref|NP_001117004.1|heat shock protein hsp90 beta [Salmo salar] >gi|4835864|gb|AAD30275.1|AF135117_1 heat shock protein hsp90 beta [Salmo salar]	NP_001117004	0	100	816.994	432	432
contig_1882	androgen receptor alpha	1261	gi|257075148|dbj|BAI22839.1|androgen receptor alpha [Oryzias latipes]	BAI22839	6.58675e-10	97	70.0922	38	37
contig_1883	von hippel-lindau disease tumor suppressor	1496	gi|291190847|ref|NP_001167062.1|Von Hippel-Lindau disease tumor suppressor [Salmo salar] >gi|223647916|gb|ACN10716.1| Von Hippel-Lindau disease tumor suppressor [Salmo salar]	NP_001167062	2.26168e-112	97	341.273	175	171
contig_1884	grip1-associated protein 1	1616	gi|181339700|ref|NP_001116792.1|GRIP1-associated protein 1 [Danio rerio]	NP_001116792	0	84	725.702	508	430
contig_1886	aconitate mitochondrial-like	1073	gi|348502044|ref|XP_003438579.1|PREDICTED: aconitate hydratase, mitochondrial-like [Oreochromis niloticus]	XP_003438579	0	94	675.241	357	339
contig_1887	core histone macro- -like	1849	gi|209155000|gb|ACI33732.1|Core histone macro-H2A.2 [Salmo salar]	ACI33732	3.41672e-115	100	359.762	176	176
contig_1888	f-actin-capping protein subunit alpha-1	1554	gi|213510714|ref|NP_001133577.1|F-actin-capping protein subunit alpha-1 [Salmo salar] >gi|209154556|gb|ACI33510.1| F-actin-capping protein subunit alpha-1 [Salmo salar]	NP_001133577	7.39496e-176	99	508.449	252	251
contig_1890	tc1-like transporase	999	gi|357627967|gb|EHJ77471.1|hypothetical protein KGM_07467 [Danaus plexippus]	EHJ77471	1.1006e-24	68	70.4774	74	51
contig_1892	type ii cytoskeletal 8	1199	gi|185133494|ref|NP_001118206.1|simple type II keratin K8b (S2) [Oncorhynchus mykiss] >gi|1054817|emb|CAA63300.1| simple type II keratin K8b (S2) [Oncorhynchus mykiss]	NP_001118206	0	99	717.227	369	368
contig_1893	type ii cytoskeletal 8	1168	gi|185132941|ref|NP_001118084.1|simple type II keratin K8a (S1) [Oncorhynchus mykiss] >gi|15028984|emb|CAC45060.1| simple type II keratin K8a (S1) [Oncorhynchus mykiss]	NP_001118084	0	100	776.933	376	376
contig_1897	myotubularin-related protein 3	1978	gi|410922615|ref|XP_003974778.1|PREDICTED: myotubularin-related protein 3-like [Takifugu rubripes]	XP_003974778	0	83	869.381	621	518
contig_1900	retinoic acid receptor gamma	1739	gi|350537461|ref|NP_001233277.1|retinoic acid receptor, gamma, variant a [Oncorhynchus mykiss] >gi|315466297|emb|CBY83981.1| retinoic acid receptor, gamma, variant a [Oncorhynchus mykiss]	NP_001233277	0	99	794.653	502	500
contig_1902	serine threonine-protein phosphatase 2a activator	1412	gi|213512369|ref|NP_001135228.1|Serine/threonine-protein phosphatase 2A regulatory subunit B [Salmo salar] >gi|209154646|gb|ACI33555.1| Serine/threonine-protein phosphatase 2A regulatory subunit B [Salmo salar]	NP_001135228	0	99	676.781	324	323
contig_1903	interleukin 8 receptor ii	588	gi|185134540|ref|NP_001117751.1|interleukin 8 receptor [Oncorhynchus mykiss] >gi|13897916|gb|AAK48500.1|AF260964_1 IL-8 receptor [Oncorhynchus mykiss]	NP_001117751	2.18954e-89	100	277.715	160	160
contig_1904	protection of telomeres protein 1	500	gi|348523519|ref|XP_003449271.1|PREDICTED: protection of telomeres protein 1-like [Oreochromis niloticus]	XP_003449271	1.3755e-46	71	171.014	167	119
contig_1905	dedicator of cytokinesis protein 2	5086	gi|348514405|ref|XP_003444731.1|PREDICTED: dedicator of cytokinesis protein 2-like [Oreochromis niloticus]	XP_003444731	0	92	2808.86	1642	1511
contig_1906	dedicator of cytokinesis protein 2	5260	gi|348514405|ref|XP_003444731.1|PREDICTED: dedicator of cytokinesis protein 2-like [Oreochromis niloticus]	XP_003444731	0	91	3034.97	1769	1612
contig_1907	PREDICTED: hypothetical protein LOC368413	881	gi|68369926|ref|XP_701610.1|PREDICTED: hypothetical protein LOC368413 [Danio rerio]	XP_701610	3.14937e-09	66	57.7658	59	39
contig_1908	elongation factor 2	2143	gi|223648734|gb|ACN11125.1|Elongation factor 2 [Salmo salar]	ACN11125	0	100	1227.23	591	591
contig_1910	protein nlrc3-like	1288	gi|348528913|ref|XP_003451960.1|PREDICTED: NACHT, LRR and PYD domains-containing protein 12-like [Oreochromis niloticus]	XP_003451960	0	76	551.592	433	333
contig_1911	spectrin alpha brain	910	gi|224587934|gb|ACN58737.1|Spectrin alpha chain, brain [Salmo salar]	ACN58737	0	98	558.14	299	296
contig_1912	zinc finger protein 99-like	727	gi|348521242|ref|XP_003448135.1|PREDICTED: zinc finger protein 99-like [Oreochromis niloticus]	XP_003448135	1.71666e-49	77	184.111	131	102
contig_1913	adenosylhomocysteinase 3-like	1070	gi|470650879|ref|XP_004328777.1|PREDICTED: putative adenosylhomocysteinase 3-like [Tursiops truncatus]	XP_004328777	1.62127e-38	100	144.436	69	69
contig_1914	3-oxo-5-alpha-steroid 4-dehydrogenase 1	2718	gi|410911054|ref|XP_003969005.1|PREDICTED: 3-oxo-5-alpha-steroid 4-dehydrogenase 1-like [Takifugu rubripes]	XP_003969005	3.87495e-152	89	460.299	264	236
contig_1915	splicing arginine serine-rich 9	1758	gi|213515460|ref|NP_001133886.1|Splicing factor, arginine/serine-rich 9 [Salmo salar] >gi|209155694|gb|ACI34079.1| Splicing factor, arginine/serine-rich 9 [Salmo salar] >gi|223649152|gb|ACN11334.1| Splicing factor, arginine/serine-rich 9 [Salmo salar]	NP_001133886	2.93237e-35	95	142.124	119	114
contig_1916	PREDICTED: uncharacterized protein KIAA1737 homolog	1756	gi|410916341|ref|XP_003971645.1|PREDICTED: uncharacterized protein KIAA1737 homolog [Takifugu rubripes]	XP_003971645	3.27037e-24	86	113.235	68	59
contig_1918	ubiquilin 4	2128	gi|223648468|gb|ACN10992.1|Ubiquilin-4 [Salmo salar]	ACN10992	0	99	598.201	415	414
contig_1919	ubiquilin isoform cra_a	1876	gi|213515078|ref|NP_001133309.1|Ubiquilin-4 [Salmo salar] >gi|209150100|gb|ACI33007.1| Ubiquilin-4 [Salmo salar]	NP_001133309	0	99	599.742	416	412
contig_1920	solute carrier organic anion transporter family member 2b1-like	3243	gi|348540511|ref|XP_003457731.1|PREDICTED: solute carrier organic anion transporter family member 2B1-like [Oreochromis niloticus]	XP_003457731	4.13844e-120	78	394.815	341	269
contig_1921	solute carrier organic anion transporter family member 2b1-like	604	gi|134024853|gb|AAI34875.1|LOC560459 protein [Danio rerio]	AAI34875	1.3128e-59	79	207.608	200	158
contig_1922	gtpase kras	3224	gi|371872727|ref|NP_001243091.1|GTPase KRas [Gallus gallus] >gi|224096053|ref|XP_002195134.1| PREDICTED: GTPase KRas isoform 2 [Taeniopygia guttata] >gi|224096055|ref|XP_002195085.1| PREDICTED: GTPase KRas isoform 1 [Taeniopygia guttata] >gi|326912520|ref|XP_003202597.1| PREDICTED: GTPase KRas [Meleagris gallopavo] >gi|2500064|sp|P79800.1|RASK_MELGA RecName: Full=GTPase KRas; AltName: Full=K-Ras …	NP_001243091	1.31029e-95	100	312.383	185	185
contig_1923	serine threonine-protein kinase sgk3	1295	gi|317419899|emb|CBN81935.1|Serine/threonine-protein kinase Sgk3 [Dicentrarchus labrax]	CBN81935	6.80682e-88	94	286.96	157	148
contig_1924	t-complex protein 1 subunit beta	1225	gi|213511170|ref|NP_001133605.1|T-complex protein 1 subunit beta [Salmo salar] >gi|209154654|gb|ACI33559.1| T-complex protein 1 subunit beta [Salmo salar]	NP_001133605	0	100	764.222	394	394
contig_1925	mitochondrial import receptor subunit tom70-like	1414	gi|224587408|gb|ACN58659.1|Mitochondrial precursor proteins import receptor [Salmo salar]	ACN58659	1.7944e-116	99	364.77	199	198
contig_1926	paired amphipathic helix protein sin3a	2017	gi|348526616|ref|XP_003450815.1|PREDICTED: paired amphipathic helix protein Sin3a-like [Oreochromis niloticus]	XP_003450815	0	89	1086.25	678	610
contig_1928	protein lap2	1859	gi|302129649|ref|NP_001180472.1|protein LAP2 [Danio rerio]	NP_001180472	1.54008e-56	86	217.238	156	135
contig_1929	annexin a1	734	gi|62199406|gb|AAX76804.1|annexin [Oncorhynchus tshawytscha]	AAX76804	7.3798e-123	100	364.385	180	180
contig_1930	rap1 gtpase-activating protein 1-like	2579	gi|348503258|ref|XP_003439182.1|PREDICTED: rap1 GTPase-activating protein 1-like [Oreochromis niloticus]	XP_003439182	0	85	910.598	698	594
contig_1931	si:dkey- protein	778	gi|158518004|ref|NP_001103508.1|uncharacterized protein LOC799220 [Danio rerio] >gi|141795905|gb|AAI34991.1| Si:dkey-56d12.4 protein [Danio rerio]	NP_001103508	7.4522e-23	79	105.145	68	54
contig_1932	coiled-coil-helix-coiled-coil-helix domain-containing protein mitochondrial-like	2972	gi|63100822|gb|AAH95567.1|Chchd3 protein [Danio rerio]	AAH95567	2.52199e-43	72	170.629	200	144
contig_1933	iron-responsive element-binding protein 2	3896	gi|348520183|ref|XP_003447608.1|PREDICTED: iron-responsive element-binding protein 2-like [Oreochromis niloticus]	XP_003447608	0	93	1000.35	546	511
contig_1935	golgin subfamily a member 3-like	3271	gi|432875779|ref|XP_004072903.1|PREDICTED: golgin subfamily A member 3-like [Oryzias latipes]	XP_004072903	1.03749e-157	90	516.153	404	366
contig_1936	rcc2 homolog	1583	gi|209155120|gb|ACI33792.1|RCC2 homolog [Salmo salar]	ACI33792	1.71156e-14	53	85.1149	130	69
contig_1937	26s proteasome non-atpase regulatory subunit 8	1599	gi|225704734|gb|ACO08213.1|26S proteasome non-ATPase regulatory subunit 8 [Oncorhynchus mykiss]	ACO08213	2.09602e-173	99	501.901	267	266
contig_1939	plasminogen activator inhibitor 1 rna-binding protein	811	gi|209150592|gb|ACI33032.1|Plasminogen activator inhibitor 1 RNA-binding protein [Salmo salar]	ACI33032	2.04652e-96	98	300.442	228	224
contig_1940	nuclear pore complex protein nup88	2299	gi|66392148|ref|NP_001018302.1|nuclear pore complex protein Nup88 [Danio rerio] >gi|63101111|gb|AAH95815.1| Nucleoporin 88 [Danio rerio]	NP_001018302	0	90	1188.33	720	650
contig_1941	bone morphogenetic protein 4	519	gi|46401360|gb|AAS92265.1|bone morphogenic protein 4 [Oncorhynchus mykiss]	AAS92265	1.01493e-119	100	347.821	172	172
contig_1942	nop58 protein	842	gi|213511838|ref|NP_001133496.1|Nucleolar protein 5 [Salmo salar] >gi|209154234|gb|ACI33349.1| Nucleolar protein 5 [Salmo salar]	NP_001133496	2.59552e-97	100	306.99	150	150
contig_1943	novel protein vertebrate tripartite motif family	1534	gi|113671293|ref|NP_001038768.1|uncharacterized protein LOC723998 [Danio rerio] >gi|108742111|gb|AAI17662.1| Zgc:136894 [Danio rerio]	NP_001038768	3.9695e-42	54	166.777	256	140
contig_1945	sjchgc03032 protein	857	gi|76157602|gb|AAX28478.2|SJCHGC03032 protein [Schistosoma japonicum]	AAX28478	6.30299e-19	58	89.7373	112	66
contig_1947	amyloid protein-binding protein 2	512	gi|348532215|ref|XP_003453602.1|PREDICTED: amyloid protein-binding protein 2 [Oreochromis niloticus]	XP_003453602	1.91868e-48	96	174.866	87	84
contig_1948	layilin precursor	1375	gi|348526720|ref|XP_003450867.1|PREDICTED: layilin-like [Oreochromis niloticus]	XP_003450867	5.48624e-36	66	145.976	166	111
contig_1949	spindlin protein b	1592	gi|348527722|ref|XP_003451368.1|PREDICTED: spindlin-1-like [Oreochromis niloticus]	XP_003451368	3.59045e-20	100	98.5969	48	48
contig_1950	repressor of rna polymerase iii transcription maf1 homolog	1699	gi|209154188|gb|ACI33326.1|Repressor of RNA polymerase III transcription MAF1 homolog [Salmo salar]	ACI33326	3.44503e-32	98	133.265	83	82
contig_1952	high mobility group protein hmg-i hmg-y-like isoform 1	2259	gi|432866575|ref|XP_004070871.1|PREDICTED: high mobility group protein HMG-I/HMG-Y-like isoform 1 [Oryzias latipes] >gi|432866577|ref|XP_004070872.1| PREDICTED: high mobility group protein HMG-I/HMG-Y-like isoform 2 [Oryzias latipes] >gi|432866579|ref|XP_004070873.1| PREDICTED: high mobility group protein HMG-I/HMG-Y-like isoform 3 [Oryzias latipes]	XP_004070871	8.06147e-05	91	51.9878	35	32
contig_1953	chondroitin sulfate synthase 1-like	1598	gi|410930628|ref|XP_003978700.1|PREDICTED: chondroitin sulfate synthase 1-like [Takifugu rubripes]	XP_003978700	0	95	837.41	457	435
contig_1954	remodeling and spacing factor 1	1688	gi|432891342|ref|XP_004075552.1|PREDICTED: remodeling and spacing factor 1-like [Oryzias latipes]	XP_004075552	4.09254e-28	91	128.642	71	65
contig_1955	remodeling and spacing factor 1	2109	gi|301614223|ref|XP_002936596.1|PREDICTED: hypothetical protein LOC100485119 [Xenopus (Silurana) tropicalis]	XP_002936596	2.18223e-27	85	127.872	71	61
contig_1958	eh domain-containing protein 2-like	1133	gi|41056039|ref|NP_956357.1|EH domain-containing protein 2 [Danio rerio] >gi|39794606|gb|AAH63963.1| EH-domain containing 2 [Danio rerio]	NP_956357	4.92742e-108	85	338.961	217	186
contig_1959	upstream stimulatory factor 2-like	1863	gi|348519578|ref|XP_003447307.1|PREDICTED: upstream stimulatory factor 2-like [Oreochromis niloticus]	XP_003447307	0	90	526.939	318	288
contig_1960	dipeptidyl peptidase 1-like	1929	gi|185135783|ref|NP_001117966.1|prepro-cathepsin C precursor [Oncorhynchus mykiss] >gi|51038277|gb|AAT94060.1| prepro-cathepsin C [Oncorhynchus mykiss]	NP_001117966	0	100	957.207	457	457
contig_1962	pith domain-containing protein 1-like	1484	gi|410910772|ref|XP_003968864.1|PREDICTED: PITH domain-containing protein 1-like [Takifugu rubripes]	XP_003968864	8.48028e-123	96	369.007	196	190
contig_1963	hypothetical protein TcasGA2_TC005125	1822	gi|270015761|gb|EFA12209.1|hypothetical protein TcasGA2_TC005125 [Tribolium castaneum]	EFA12209	1.37198e-12	58	76.6406	122	71
contig_1964	rna-binding protein with serine-rich domain 1 isoform 2	1128	gi|344253644|gb|EGW09748.1|RNA-binding protein with serine-rich domain 1 [Cricetulus griseus]	EGW09748	1.36428e-43	95	161.77	96	92
contig_1966	pr domain zinc finger protein 9	1563	gi|317419362|emb|CBN81399.1|PR domain zinc finger protein 9 [Dicentrarchus labrax]	CBN81399	8.18525e-41	55	160.614	348	194
contig_1969	mediator of rna polymerase ii transcription subunit 12	5603	gi|410914271|ref|XP_003970611.1|PREDICTED: mediator of RNA polymerase II transcription subunit 12-like [Takifugu rubripes]	XP_003970611	0	90	2945.99	1846	1679
contig_1970	lysosomal protective protein precursor	2258	gi|213514530|ref|NP_001133654.1|Lysosomal protective protein precursor [Salmo salar] >gi|209154828|gb|ACI33646.1| Lysosomal protective protein precursor [Salmo salar]	NP_001133654	0	97	720.694	363	354
contig_1971	serine arginine repetitive matrix protein 1	2470	gi|223648488|gb|ACN11002.1|Serine/arginine repetitive matrix protein 1 [Salmo salar]	ACN11002	1.46839e-59	98	187.578	250	245
contig_1972	e3 ubiquitin-protein ligase mdm2	1528	gi|205361189|ref|NP_571439.2|E3 ubiquitin-protein ligase Mdm2 [Danio rerio] >gi|62531031|gb|AAH92706.1| Mdm2 protein [Danio rerio] >gi|197247088|gb|AAI65351.1| Mdm2 protein [Danio rerio]	NP_571439	2.72476e-147	71	442.195	490	348
contig_1973	transposable element tcb1 transposase	538	gi|223649266|gb|ACN11391.1|Transposable element Tcb1 transposase [Salmo salar]	ACN11391	1.28175e-15	78	77.7962	56	44
contig_1976	pleckstrin	1451	gi|224587724|gb|ACN58705.1|Pleckstrin [Salmo salar]	ACN58705	4.88526e-58	98	206.068	98	97
contig_1977	trimeric intracellular cation channel type b-like	1068	gi|348535035|ref|XP_003455007.1|PREDICTED: trimeric intracellular cation channel type B-like [Oreochromis niloticus]	XP_003455007	9.395e-73	92	239.58	151	140
contig_1979	centrosomal protein of 290 kda	2328	gi|119365083|sp|P85001.1|CE290_DANRERecName: Full=Centrosomal protein of 290 kDa; Short=Cep290	P85001	0	81	613.609	555	451
contig_1980	integrin-linked protein kinase	2201	gi|213512849|ref|NP_001133474.1|integrin-linked protein kinase [Salmo salar] >gi|209154158|gb|ACI33311.1| Integrin-linked protein kinase [Salmo salar]	NP_001133474	0	99	550.436	266	265
contig_1981	integrin-linked protein kinase	1742	gi|213512849|ref|NP_001133474.1|integrin-linked protein kinase [Salmo salar] >gi|209154158|gb|ACI33311.1| Integrin-linked protein kinase [Salmo salar]	NP_001133474	0	100	555.829	266	266
contig_1982	dihydropyrimidine dehydrogenase	3841	gi|47086253|ref|NP_998058.1|dihydropyrimidine dehydrogenase [NADP(+)] [Danio rerio] >gi|82185925|sp|Q6NYG8.1|DPYD_DANRE RecName: Full=Dihydropyrimidine dehydrogenase [NADP(+)]; Short=DHPDHase; Short=DPD; AltName: Full=Dihydrothymine dehydrogenase; AltName: Full=Dihydrouracil dehydrogenase >gi|42793999|gb|AAH66602.1| Dihydropyrimidine dehydrogenase [Danio rerio]	NP_998058	0	90	1760.35	1025	929
contig_1983	spartin- partial	2453	gi|432889752|ref|XP_004075344.1|PREDICTED: spartin-like [Oryzias latipes]	XP_004075344	3.17806e-78	91	275.018	159	145
contig_1984	phosphate carrier mitochondrial precursor	708	gi|223647156|gb|ACN10336.1|Phosphate carrier protein, mitochondrial precursor [Salmo salar] >gi|223673029|gb|ACN12696.1| Phosphate carrier protein, mitochondrial precursor [Salmo salar]	ACN10336	2.93169e-70	99	229.95	114	113
contig_1986	maspardin isoform partial	831	gi|410066826|gb|AFV58055.1|maspardin isoform b, partial [Ovis aries]	AFV58055	6.65669e-23	97	100.138	48	47
contig_1987	dspa partial	1059	gi|348500755|ref|XP_003437938.1|PREDICTED: desmoplakin [Oreochromis niloticus]	XP_003437938	4.71847e-56	92	209.149	110	102
contig_1988	il-13 receptor-alpha-1-a precursor	1546	gi|350537191|ref|NP_001233266.1|IL-13 receptor-alpha-1-a precursor [Oncorhynchus mykiss] >gi|317453179|emb|CBL94862.1| IL-13 receptor-alpha-1-a precursor [Oncorhynchus mykiss]	NP_001233266	1.42466e-39	98	157.532	89	88
contig_1989	gdp-man:man c -pp-dol alpha- -mannosyltransferase-like	2912	gi|291190713|ref|NP_001167395.1|Asparagine-linked glycosylation protein 11 homolog [Salmo salar] >gi|223647988|gb|ACN10752.1| Asparagine-linked glycosylation protein 11 homolog [Salmo salar]	NP_001167395	0	99	872.463	456	453
contig_1990	cdk2-associated and cullin domain-containing protein 1-like	1493	gi|348507447|ref|XP_003441267.1|PREDICTED: uncharacterized protein C10orf46 homolog [Oreochromis niloticus]	XP_003441267	1.66248e-62	90	218.009	123	111
contig_1992	kelch-like protein 11	4291	gi|348509069|ref|XP_003442074.1|PREDICTED: kelch-like protein 11 [Oreochromis niloticus]	XP_003442074	0	97	1232.62	657	638
contig_1996	af250368_1 ferrochelatase	1254	gi|18858665|ref|NP_571706.1|ferrochelatase, mitochondrial [Danio rerio] >gi|10567634|gb|AAG18514.1|AF250368_1 ferrochelatase [Danio rerio]	NP_571706	0	91	623.239	352	323
contig_1997	phosphatidylinositol 3-kinase regulatory subunit alpha isoform 1	4079	gi|348524268|ref|XP_003449645.1|PREDICTED: phosphatidylinositol 3-kinase regulatory subunit alpha-like [Oreochromis niloticus]	XP_003449645	0	94	1110.52	624	588
contig_1998	myosin- partial	1601	gi|326665652|ref|XP_001920098.3|PREDICTED: myosin-9, partial [Danio rerio]	XP_001920098	0	98	1000.35	528	519
contig_1999	ubiquitin-conjugating enzyme e2 r2	1368	gi|213511576|ref|NP_001133409.1|Ubiquitin-conjugating enzyme E2 R2 [Salmo salar] >gi|209153894|gb|ACI33179.1| Ubiquitin-conjugating enzyme E2 R2 [Salmo salar]	NP_001133409	2.16642e-107	98	329.717	161	159
contig_2000	eukaryotic translation initiation factor 5	656	gi|209155600|gb|ACI34032.1|Eukaryotic translation initiation factor 5 [Salmo salar]	ACI34032	4.7413e-106	99	323.553	187	186
contig_2001	udp-n-acetylglucosamine--peptide n-acetylglucosaminyltransferase 110 kda subunit	1487	gi|224587609|gb|ACN58689.1|UDP-N-acetylglucosamine--peptide N-acetylglucosaminyltransferase 110 kDa subunit [Salmo salar]	ACN58689	1.93781e-161	99	475.322	225	224
contig_2002	low quality protein: nischarin	2562	gi|326678416|ref|XP_002666276.2|PREDICTED: nischarin [Danio rerio]	XP_002666276	3.93282e-174	57	552.362	850	489
contig_2003	annexin a11	574	gi|223648866|gb|ACN11191.1|Annexin A11 [Salmo salar]	ACN11191	1.17603e-126	97	378.252	191	186
contig_2004	annexin a11	918	gi|223648866|gb|ACN11191.1|Annexin A11 [Salmo salar]	ACN11191	0	98	582.408	286	281
contig_2005	cip1-interacting zinc finger partial	4842	gi|348515393|ref|XP_003445224.1|PREDICTED: hypothetical protein LOC100709243 [Oreochromis niloticus]	XP_003445224	3.6904e-66	73	250.751	244	180
contig_2006	vacuolar protein sorting-associated protein 13d	778	gi|326679152|ref|XP_001919988.3|PREDICTED: vacuolar protein sorting-associated protein 13D [Danio rerio]	XP_001919988	8.40621e-109	86	357.836	258	223
contig_2007	guanine nucleotide-binding protein subunit beta-2-like 1	655	gi|197631847|gb|ACH70647.1|guanine nucleotide binding protein (G protein) beta polypeptide 2-like 1 [Salmo salar] >gi|209733160|gb|ACI67449.1| Guanine nucleotide-binding protein subunit beta-2-like 1 [Salmo salar] >gi|209735726|gb|ACI68732.1| Guanine nucleotide-binding protein subunit beta-2-like 1 [Salmo salar] >gi|223648520|gb|ACN11018.1| Guanine nucleotide-binding protein subunit beta-2-like 1…	ACH70647	3.87706e-158	100	451.825	217	217
contig_2008	transcription factor	1172	gi|209153948|gb|ACI33206.1|Transcription factor MafB [Salmo salar] >gi|223648010|gb|ACN10763.1| Transcription factor MafB [Salmo salar]	ACI33206	2.37015e-81	100	263.462	128	128
contig_2009	si:dkey- protein	824	gi|158518004|ref|NP_001103508.1|uncharacterized protein LOC799220 [Danio rerio] >gi|141795905|gb|AAI34991.1| Si:dkey-56d12.4 protein [Danio rerio]	NP_001103508	2.51023e-48	72	174.481	140	102
contig_2011	zinc finger protein 593	733	gi|259089514|ref|NP_001158558.1|Zinc finger protein 593 [Oncorhynchus mykiss] >gi|225704828|gb|ACO08260.1| Zinc finger protein 593 [Oncorhynchus mykiss]	NP_001158558	1.56126e-88	100	269.24	129	129
contig_2012	ras-related protein rab-4b	1244	gi|318270757|ref|NP_001188141.1|ras-related protein Rab-4B [Ictalurus punctatus] >gi|308323203|gb|ADO28738.1| ras-related protein rab-4b [Ictalurus punctatus]	NP_001188141	2.96135e-95	94	295.819	158	150
contig_2013	rho guanine nucleotide exchange factor 2	920	gi|125995396|ref|NP_001075100.1|Rho guanine nucleotide exchange factor (GEF) 1a [Danio rerio] >gi|124481582|gb|AAI33080.1| Rho guanine nucleotide exchange factor (GEF) 1 [Danio rerio]	NP_001075100	4.63222e-89	71	295.819	298	212
contig_2014	g6f-like protein	1003	gi|305632797|ref|NP_001182203.1|G6F-like-a protein precursor [Oncorhynchus mykiss] >gi|303387025|gb|ADM15540.1| G6F-like-a protein [Oncorhynchus mykiss]	NP_001182203	0	97	528.094	279	273
contig_2015	26s proteasome non-atpase regulatory subunit 5-like isoform 2	823	gi|348528001|ref|XP_003451507.1|PREDICTED: 26S proteasome non-ATPase regulatory subunit 5-like [Oreochromis niloticus]	XP_003451507	1.34286e-171	92	495.738	273	252
contig_2016	e3 ubiquitin-protein ligase hectd1	2957	gi|348527500|ref|XP_003451257.1|PREDICTED: E3 ubiquitin-protein ligase HECTD1 [Oreochromis niloticus]	XP_003451257	0	94	1208.36	676	636
contig_2017	glucose-6-phosphate 1-dehydrogenase	1944	gi|146552055|gb|ABQ42203.1|glucose-6-phosphate-1-dehydrogenase, partial [Oncorhynchus mykiss]	ABQ42203	0	99	610.142	292	291
contig_2018	glucose-6-phosphate 1-dehydrogenase	1431	gi|213512060|ref|NP_001135196.1|Glucose-6-phosphate 1-dehydrogenase [Salmo salar] >gi|209153480|gb|ACI33164.1| Glucose-6-phosphate 1-dehydrogenase [Salmo salar]	NP_001135196	0	99	609.372	292	290
contig_2021	cbp p300-interacting transactivator 2	1371	gi|169135204|gb|ACA48502.1|Cbp/p300-interacting transactivator 2 [Ctenopharyngodon idella]	ACA48502	1.25442e-76	83	249.595	188	157
contig_2024	zinc finger protein	764	gi|194902008|ref|XP_001980543.1|GG18266 [Drosophila erecta] >gi|190652246|gb|EDV49501.1| GG18266 [Drosophila erecta]	XP_001980543	6.95508e-10	52	67.0106	123	64
contig_2025	eukaryotic translation initiation factor 3 subunit i	1412	gi|213513161|ref|NP_001133273.1|Eukaryotic translation initiation factor 3 subunit I [Salmo salar] >gi|209148593|gb|ACI32945.1| Eukaryotic translation initiation factor 3 subunit I [Salmo salar] >gi|209734672|gb|ACI68205.1| Eukaryotic translation initiation factor 3 subunit I [Salmo salar] >gi|209736200|gb|ACI68969.1| Eukaryotic translation initiation factor 3 subunit I [Salmo salar] >gi|20973854…	NP_001133273	0	100	685.256	325	325
contig_2026	leucine-rich repeat-containing protein 8d-like	3910	gi|223647578|gb|ACN10547.1|Leucine-rich repeat-containing protein 8D [Salmo salar]	ACN10547	0	98	1699.1	848	839
contig_2027	heat shock protein 75 mitochondrial-like	581	gi|432868321|ref|XP_004071480.1|PREDICTED: heat shock protein 75 kDa, mitochondrial-like [Oryzias latipes]	XP_004071480	6.88704e-28	96	119.398	65	63
contig_2028	annexin a11	791	gi|223648866|gb|ACN11191.1|Annexin A11 [Salmo salar]	ACN11191	5.47159e-27	98	117.857	60	59
contig_2031	exocyst complex component 8	1664	gi|213513826|ref|NP_001133814.1|exocyst complex component 8 [Salmo salar] >gi|209155418|gb|ACI33941.1| Exocyst complex component 8 [Salmo salar]	NP_001133814	0	99	1032.71	521	517
contig_2033	cytosolic 5 -nucleotidase 1b-like	2579	gi|259155142|ref|NP_001158813.1|Cytosolic 5-nucleotidase 1A [Salmo salar] >gi|223647530|gb|ACN10523.1| Cytosolic 5-nucleotidase 1A [Salmo salar]	NP_001158813	0	99	723.776	365	362
contig_2034	rabenosyn-5 isoform 1	1810	gi|348502669|ref|XP_003438890.1|PREDICTED: rabenosyn-5-like [Oreochromis niloticus]	XP_003438890	0	92	754.977	502	465
contig_2036	dna fragmentation factor subunit beta	1744	gi|225717242|gb|ACO14467.1|DNA fragmentation factor subunit beta [Esox lucius]	ACO14467	2.89436e-178	90	518.85	331	299
contig_2037	ubiquitin carboxyl-terminal hydrolase 25	2218	gi|348524741|ref|XP_003449881.1|PREDICTED: ubiquitin carboxyl-terminal hydrolase 25 [Oreochromis niloticus]	XP_003449881	0	90	1254.97	743	669
contig_2039	lysine-specific demethylase 5b-like	3858	gi|348507705|ref|XP_003441396.1|PREDICTED: lysine-specific demethylase 5B-like [Oreochromis niloticus]	XP_003441396	0	81	1212.59	948	772
contig_2042	mastermind-like protein 2-like	2342	gi|348525478|ref|XP_003450249.1|PREDICTED: mastermind-like protein 2-like [Oreochromis niloticus]	XP_003450249	2.91316e-102	54	350.132	726	397
contig_2043	dna repair protein rad51 homolog 3	1521	gi|54400704|ref|NP_001006101.1|DNA repair protein RAD51 homolog 3 [Danio rerio] >gi|53734042|gb|AAH83214.1| Rad51 homolog C (S. cerevisiae) [Danio rerio] >gi|182888768|gb|AAI64186.1| Rad51c protein [Danio rerio]	NP_001006101	0	84	524.628	362	305
contig_2046	zinc finger protein 362	2077	gi|432864694|ref|XP_004070413.1|PREDICTED: zinc finger protein 362-like [Oryzias latipes]	XP_004070413	5.28462e-37	100	152.91	72	72
contig_2047	nuclear receptor subfamily 2 group f member 6-like	2848	gi|47086055|ref|NP_998404.1|nuclear receptor subfamily 2, group F, member 6b [Danio rerio] >gi|40807068|gb|AAH65332.1| Nuclear receptor subfamily 2, group F, member 6b [Danio rerio]	NP_998404	4.60421e-36	100	151.369	91	91
contig_2048	transmembrane gamma-carboxyglutamic acid protein 1-like	854	gi|348504938|ref|XP_003440018.1|PREDICTED: transmembrane gamma-carboxyglutamic acid protein 1-like [Oreochromis niloticus]	XP_003440018	6.62451e-43	88	156.377	95	84
contig_2049	cytochrome b5 reductase 4-like	538	gi|348534861|ref|XP_003454920.1|PREDICTED: cytochrome b5 reductase 4-like [Oreochromis niloticus]	XP_003454920	4.45076e-47	95	136.732	69	66
contig_2050	cytochrome b5 reductase 4-like	591	gi|348534861|ref|XP_003454920.1|PREDICTED: cytochrome b5 reductase 4-like [Oreochromis niloticus]	XP_003454920	1.53787e-75	95	246.514	141	135
contig_2051	polypyrimidine tract-binding protein 2	1283	gi|223647466|gb|ACN10491.1|Polypyrimidine tract-binding protein 2 [Salmo salar]	ACN10491	3.26791e-104	96	330.872	166	160
contig_2052	kinesin-like protein kif21b-like	1891	gi|410920427|ref|XP_003973685.1|PREDICTED: kinesin-like protein KIF21B-like [Takifugu rubripes]	XP_003973685	0	86	1076.62	675	583
contig_2054	vomeronasal type-2 receptor 1-like	1298	gi|348542981|ref|XP_003458962.1|PREDICTED: vomeronasal type-2 receptor 1-like [Oreochromis niloticus]	XP_003458962	1.24186e-05	57	33.4982	38	22
contig_2057	14-3-3 protein epsilon	724	gi|46326988|gb|AAS88432.1|14-3-3 protein [Oncorhynchus mykiss]	AAS88432	9.35282e-140	99	404.06	195	194
contig_2059	ank accession number ab073376 non-ltr retrotransposable element partially supported by genscan in oryzias latipes	559	gi|29841219|gb|AAP06232.1|similar to GenBank Accession Number AB073376 non-LTR retrotransposable element partially supported by GENSCAN in Oryzias latipes [Schistosoma japonicum]	AAP06232	2.94531e-35	79	134.035	91	72
contig_2060	phosphoinositide 3-kinase adapter protein 1-like	2256	gi|348507465|ref|XP_003441276.1|PREDICTED: phosphoinositide 3-kinase adapter protein 1-like [Oreochromis niloticus]	XP_003441276	0	70	630.943	618	433
contig_2063	rna 3 -terminal phosphate cyclase	1335	gi|41054721|ref|NP_955830.1|RNA 3'-terminal phosphate cyclase [Danio rerio] >gi|28279271|gb|AAH46087.1| RNA terminal phosphate cyclase domain 1 [Danio rerio] >gi|37681929|gb|AAQ97842.1| RTC domain containing 1 [Danio rerio]	NP_955830	3.92105e-142	93	422.55	233	217
contig_2066	low quality protein: histone acetyltransferase kat6a-like	1489	gi|410922269|ref|XP_003974605.1|PREDICTED: LOW QUALITY PROTEIN: histone acetyltransferase KAT6A-like [Takifugu rubripes]	XP_003974605	3.62503e-58	67	219.935	517	347
contig_2067	myristoylated alanine-rich c-kinase substrate	1744	gi|213513479|ref|NP_001133962.1|Myristoylated alanine-rich C-kinase substrate [Salmo salar] >gi|209155976|gb|ACI34220.1| Myristoylated alanine-rich C-kinase substrate [Salmo salar]	NP_001133962	6.71237e-44	96	166.777	112	108
contig_2068	srp72 protein	1105	gi|348511769|ref|XP_003443416.1|PREDICTED: signal recognition particle 72 kDa protein [Oreochromis niloticus]	XP_003443416	0	95	602.438	331	315
contig_2069	serum deprivation-response	551	gi|348041363|ref|NP_001004584.2|serum deprivation-response protein [Danio rerio]	NP_001004584	5.20449e-64	75	214.927	189	143
contig_2071	para-nitrobenzyl esterase-like	2247	gi|213511022|ref|NP_001133464.1|Para-nitrobenzyl esterase [Salmo salar] >gi|209154106|gb|ACI33285.1| Para-nitrobenzyl esterase [Salmo salar]	NP_001133464	0	98	748.043	367	361
contig_2072	collagen type i alpha 2	1275	gi|3641655|dbj|BAA33379.1|alpha 2 type I collagen [Oncorhynchus mykiss]	BAA33379	0	99	585.104	299	298
contig_2074	phosphatidylinositol-4-phosphate 3-kinase c2 domain-containing subunit alpha	3909	gi|348535908|ref|XP_003455439.1|PREDICTED: phosphatidylinositol-4-phosphate 3-kinase C2 domain-containing subunit alpha [Oreochromis niloticus]	XP_003455439	0	84	1772.67	1310	1102
contig_2075	hcfc1a protein	671	gi|116283609|gb|AAH19887.1|HCFC1 protein [Homo sapiens] >gi|116283695|gb|AAH30560.1| HCFC1 protein [Homo sapiens]	AAH19887	3.11533e-137	95	407.527	222	213
contig_2077	rala-binding protein 1	1473	gi|348521994|ref|XP_003448511.1|PREDICTED: ralA-binding protein 1 [Oreochromis niloticus]	XP_003448511	0	95	675.626	402	385
contig_2078	lysosomal alpha-mannosidase-like	2446	gi|408518506|gb|AFU74027.1|lysosomal alpha-mannosidase, partial [Salmo salar]	AFU74027	0	97	1162.52	615	597
contig_2079	cop9 signalosome complex subunit 5	1571	gi|259089389|ref|NP_001158520.1|COP9 signalosome complex subunit 5 [Oncorhynchus mykiss] >gi|197631807|gb|ACH70627.1| COP9 constitutive photomorphogenic homolog subunit 5 [Salmo salar] >gi|209735664|gb|ACI68701.1| COP9 signalosome complex subunit 5 [Salmo salar] >gi|225703666|gb|ACO07679.1| COP9 signalosome complex subunit 5 [Oncorhynchus mykiss] >gi|225704916|gb|ACO08304.1| COP9 signalosome comp…	NP_001158520	0	100	630.558	334	334
contig_2080	transmembrane and coiled-coil domains protein 1	2420	gi|348507839|ref|XP_003441463.1|PREDICTED: transmembrane and coiled-coil domains protein 1 [Oreochromis niloticus]	XP_003441463	0	88	881.708	621	547
contig_2081	gypsy retrotransposon integrase-like protein 1-like	2838	gi|348522205|ref|XP_003448616.1|PREDICTED: gypsy retrotransposon integrase-like protein 1-like [Oreochromis niloticus]	XP_003448616	0	83	625.55	434	363
contig_2082	mitochondrial carnitine palmitoyltransferase i alpha1a	2957	gi|350537031|ref|NP_001233259.1|mitochondrial carnitine palmitoyltransferase I alpha1a [Oncorhynchus mykiss] >gi|301341755|gb|ADK73558.1| mitochondrial carnitine palmitoyltransferase I alpha1a [Oncorhynchus mykiss]	NP_001233259	0	99	941.414	450	449
contig_2083	PREDICTED: uncharacterized protein LOC101157957	2527	gi|432884022|ref|XP_004074409.1|PREDICTED: uncharacterized protein LOC101157957 [Oryzias latipes]	XP_004074409	1.06263e-16	57	94.7449	156	89
contig_2084	golgi-specific brefeldin a-resistance guanine nucleotide exchange factor 1-like	737	gi|348535127|ref|XP_003455053.1|PREDICTED: golgi-specific brefeldin A-resistance guanine nucleotide exchange factor 1-like [Oreochromis niloticus]	XP_003455053	5.28827e-145	93	456.447	244	227
contig_2085	vesicle transport protein sec20-like	1676	gi|189527753|ref|XP_689248.3|PREDICTED: vesicle transport protein SEC20 isoform 1 [Danio rerio]	XP_689248	2.71219e-80	85	262.307	169	145
contig_2086	envelope polyprotein	531	gi|83722646|ref|YP_443923.1|envelope protein [Atlantic salmon swim bladder sarcoma virus] >gi|76786464|gb|ABA54983.1| envelope protein [Atlantic salmon swim bladder sarcoma virus]	YP_443923	6.44785e-80	80	261.151	178	144
contig_2087	28s ribosomal protein mitochondrial precursor	967	gi|209731508|gb|ACI66623.1|28S ribosomal protein S7, mitochondrial precursor [Salmo salar]	ACI66623	2.1728e-156	100	448.743	229	229
contig_2088	probable atp-dependent rna helicase ythdc2	3098	gi|432114676|gb|ELK36515.1|Putative ATP-dependent RNA helicase YTHDC2 [Myotis davidii]	ELK36515	0	82	1109.75	732	604
contig_2092	protein fam132a-like	2506	gi|348503109|ref|XP_003439109.1|PREDICTED: protein FAM132A-like [Oreochromis niloticus]	XP_003439109	1.09089e-178	94	528.094	317	299
contig_2095	regulator of chromosome condensation 1	1775	gi|291190112|ref|NP_001167184.1|regulator of chromosome condensation [Salmo salar] >gi|223648524|gb|ACN11020.1| Regulator of chromosome condensation [Salmo salar]	NP_001167184	3.25041e-135	99	412.535	235	234
contig_2096	sorbin and sh3 domain containing 3	2894	gi|348530350|ref|XP_003452674.1|PREDICTED: vinexin-like [Oreochromis niloticus]	XP_003452674	4.36028e-132	72	420.239	389	282
contig_2097	serine threonine-protein kinase pdik1l-like	1102	gi|348535564|ref|XP_003455270.1|PREDICTED: serine/threonine-protein kinase pdik1l-like [Oreochromis niloticus]	XP_003455270	1.75718e-54	96	192.971	101	97
contig_2098	serine threonine-protein kinase pdik1l-like	1074	gi|348535564|ref|XP_003455270.1|PREDICTED: serine/threonine-protein kinase pdik1l-like [Oreochromis niloticus]	XP_003455270	1.10693e-58	96	203.756	105	101
contig_2099	histone-lysine n-methyltransferase setd7-like	1367	gi|348533696|ref|XP_003454341.1|PREDICTED: histone-lysine N-methyltransferase SETD7-like [Oreochromis niloticus]	XP_003454341	4.09628e-29	98	125.946	63	62
contig_2100	biorientation of chromosomes in cell division protein 1-like 1	2918	gi|348515543|ref|XP_003445299.1|PREDICTED: biorientation of chromosomes in cell division protein 1-like [Oreochromis niloticus]	XP_003445299	1.18494e-162	69	530.791	948	657
contig_2101	gtp-binding protein rheb-like	1337	gi|213513960|ref|NP_001133679.1|ras homolog enriched in brain [Salmo salar] >gi|209154912|gb|ACI33688.1| GTP-binding protein Rheb precursor [Salmo salar]	NP_001133679	7.33438e-125	98	371.703	184	181
contig_2103	synergin gamma-like	1627	gi|348505540|ref|XP_003440319.1|PREDICTED: synergin gamma-like [Oreochromis niloticus]	XP_003440319	0	80	636.336	544	440
contig_2104	synergin gamma-like	1641	gi|348505540|ref|XP_003440319.1|PREDICTED: synergin gamma-like [Oreochromis niloticus]	XP_003440319	0	79	583.563	553	437
contig_2105	PREDICTED: uncharacterized protein LOC101165555	554	gi|432867633|ref|XP_004071279.1|PREDICTED: uncharacterized protein LOC101165555 [Oryzias latipes]	XP_004071279	3.28328e-11	54	70.8626	150	82
contig_2107	sorting nexin-27-like	538	gi|348530066|ref|XP_003452532.1|PREDICTED: sorting nexin-27-like [Oreochromis niloticus]	XP_003452532	2.9716e-120	96	362.459	178	172
contig_2109	spondin-1- partial	882	gi|348504148|ref|XP_003439624.1|PREDICTED: spondin-1-like [Oreochromis niloticus]	XP_003439624	2.55895e-155	93	464.151	274	257
contig_2110	spondin-1- partial	848	gi|47218741|emb|CAG05713.1|unnamed protein product [Tetraodon nigroviridis]	CAG05713	1.95355e-155	93	464.922	283	265
contig_2111	cysteinyl-trna cytoplasmic	761	gi|213513600|ref|NP_001133392.1|Cysteinyl-tRNA synthetase, cytoplasmic [Salmo salar] >gi|209153132|gb|ACI33145.1| Cysteinyl-tRNA synthetase, cytoplasmic [Salmo salar]	NP_001133392	1.63315e-78	98	257.299	167	165
contig_2112	leucine-rich repeat serine threonine-protein kinase 1	3391	gi|348545336|ref|XP_003460136.1|PREDICTED: leucine-rich repeat serine/threonine-protein kinase 1-like [Oreochromis niloticus]	XP_003460136	0	89	1819.28	1130	1011
contig_2113	transposable element tcb1 transposase	1371	gi|5579035|emb|CAB51372.1|transposase [Pleuronectes platessa]	CAB51372	2.77339e-24	63	97.4413	108	69
contig_2115	ras homolog gene member ab	551	gi|209154986|gb|ACI33725.1|Transforming protein RhoA precursor [Salmo salar]	ACI33725	1.68813e-73	100	230.72	110	110
contig_2119	ssfa2 protein	3481	gi|92097733|gb|AAI15223.1|Ssfa2 protein [Danio rerio]	AAI15223	5.8723e-71	61	253.447	392	243
contig_2120	adp atp translocase 2	850	gi|209732444|gb|ACI67091.1|ADP/ATP translocase 2 [Salmo salar] >gi|303658095|gb|ADM15907.1| ADP/ATP translocase 2 [Salmo salar]	ACI67091	2.48754e-119	100	355.525	182	182
contig_2122	rna-directed dna polymerase from mobile element jockey-like	665	gi|301629132|ref|XP_002943702.1|PREDICTED: hypothetical protein LOC100493523 [Xenopus (Silurana) tropicalis]	XP_002943702	3.27789e-23	70	107.457	104	73
contig_2123	rna-directed dna polymerase from mobile element jockey-like	1781	gi|348544522|ref|XP_003459730.1|PREDICTED: hypothetical protein LOC100698379 [Oreochromis niloticus]	XP_003459730	5.01573e-09	67	68.1662	81	55
contig_2125	calcineurin-binding protein cabin-1	1989	gi|348516338|ref|XP_003445696.1|PREDICTED: calcineurin-binding protein cabin-1 [Oreochromis niloticus]	XP_003445696	1.73951e-50	89	200.675	147	132
contig_2126	calcineurin-binding protein cabin-1-like	2807	gi|348516338|ref|XP_003445696.1|PREDICTED: calcineurin-binding protein cabin-1 [Oreochromis niloticus]	XP_003445696	0	79	615.535	519	412
contig_2127	zinc finger protein kox12	1596	gi|432962526|ref|XP_004086713.1|PREDICTED: zinc finger protein 43-like [Oryzias latipes]	XP_004086713	2.48766e-33	57	142.124	218	126
contig_2129	alcohol dehydrogenase class-3	1380	gi|223646958|gb|ACN10237.1|Alcohol dehydrogenase class-3 [Salmo salar] >gi|223672821|gb|ACN12592.1| Alcohol dehydrogenase class-3 [Salmo salar] >gi|224747157|gb|ACN62250.1| alcohol dehydrogenase class 3 [Salmo salar]	ACN10237	0	99	757.288	376	374
contig_2130	transgelin-like isoform 1	926	gi|221220728|gb|ACM09025.1|Transgelin [Salmo salar]	ACM09025	2.20245e-50	100	176.022	84	84
contig_2131	multiple inositol polyphosphate phosphatase 1-like	796	gi|44890697|gb|AAH66753.1|Minpp1 protein [Danio rerio]	AAH66753	6.30728e-48	80	174.866	125	100
contig_2132	tpr protein	1834	gi|348515283|ref|XP_003445169.1|PREDICTED: nucleoprotein TPR-like [Oreochromis niloticus]	XP_003445169	0	87	808.905	592	518
contig_2133	atp synthase subunit mitochondrial-like isoform 1	2906	gi|209151440|gb|ACI33076.1|ATP synthase subunit alpha, mitochondrial precursor [Salmo salar] >gi|223648354|gb|ACN10935.1| ATP synthase subunit alpha, mitochondrial precursor [Salmo salar]	ACI33076	0	98	894.419	457	448
contig_2134	low-density lipoprotein receptor-related protein 10-like	3320	gi|410929187|ref|XP_003977981.1|PREDICTED: low-density lipoprotein receptor-related protein 10-like [Takifugu rubripes]	XP_003977981	0	73	838.18	701	513
contig_2135	ring finger protein 212-like	820	gi|348511813|ref|XP_003443438.1|PREDICTED: RING finger protein 212-like [Oreochromis niloticus]	XP_003443438	2.05323e-05	67	39.2762	34	23
contig_2136	ring finger protein 212-like	648	gi|432876656|ref|XP_004073067.1|PREDICTED: RING finger protein 212-like [Oryzias latipes]	XP_004073067	8.20652e-32	85	122.479	81	69
contig_2137	ataxin-3 isoform 1	1651	gi|432939272|ref|XP_004082607.1|PREDICTED: ataxin-3-like [Oryzias latipes]	XP_004082607	1.75312e-144	80	432.18	338	272
contig_2139	transgelin-like isoform 2	758	gi|221220728|gb|ACM09025.1|Transgelin [Salmo salar]	ACM09025	5.67493e-50	98	173.326	84	83
contig_2141	methylcytosine dioxygenase tet1	1059	gi|432951908|ref|XP_004084919.1|PREDICTED: methylcytosine dioxygenase TET1-like [Oryzias latipes]	XP_004084919	1.43872e-78	60	273.092	314	191
contig_2142	e3 ubiquitin-protein ligase dtx3l	3044	gi|213514420|ref|NP_001133880.1|deltex-3-like [Salmo salar] >gi|209155678|gb|ACI34071.1| deltex-3-like [Salmo salar]	NP_001133880	0	72	787.334	674	492
contig_2144	ras-associating and dilute domain-containing protein	1651	gi|348510040|ref|XP_003442554.1|PREDICTED: ras-associating and dilute domain-containing protein [Oreochromis niloticus]	XP_003442554	4.5709e-71	77	256.144	209	162
contig_2145	spectrin alpha brain- partial	1077	gi|12847774|dbj|BAB27703.1|unnamed protein product [Mus musculus]	BAB27703	0	95	620.157	354	337
contig_2146	nucleosome assembly protein 1-like 4 isoform 2	3254	gi|348505962|ref|XP_003440529.1|PREDICTED: nucleosome assembly protein 1-like 4-like [Oreochromis niloticus]	XP_003440529	4.18657e-142	92	443.736	304	282
contig_2148	integral membrane protein 2b	509	gi|209736674|gb|ACI69206.1|Integral membrane protein 2B [Salmo salar]	ACI69206	2.12984e-53	100	180.644	88	88
contig_2152	forkhead box protein o4	6893	gi|410913547|ref|XP_003970250.1|PREDICTED: forkhead box protein O4-like [Takifugu rubripes]	XP_003970250	0	75	646.351	633	476
contig_2153	iq motif containing gtpase activating protein 1	4740	gi|348538924|ref|XP_003456940.1|PREDICTED: ras GTPase-activating-like protein IQGAP1-like [Oreochromis niloticus]	XP_003456940	0	93	2668.65	1487	1392
contig_2154	eukaryotic translation initiation factor 4 gamma 2-like	2689	gi|348523467|ref|XP_003449245.1|PREDICTED: eukaryotic translation initiation factor 4 gamma 2-like [Oreochromis niloticus]	XP_003449245	0	91	1039.64	670	611
contig_2155	eukaryotic translation initiation factor 4 gamma 2 isoform 1	2803	gi|348523467|ref|XP_003449245.1|PREDICTED: eukaryotic translation initiation factor 4 gamma 2-like [Oreochromis niloticus]	XP_003449245	0	89	994.571	675	605
contig_2156	transcription factor e2-alpha-like	629	gi|318037319|ref|NP_001187227.1|E2A-1 transcription factor [Ictalurus punctatus] >gi|59804215|gb|AAX08089.1| E2A-1 transcription factor [Ictalurus punctatus]	NP_001187227	1.88303e-109	87	339.347	209	183
contig_2157	growth hormone-inducible transmembrane protein	1672	gi|401663980|dbj|BAM36371.1|growth hormone-inducible transmembrane protein [Oplegnathus fasciatus]	BAM36371	0	96	580.096	343	330
contig_2159	sam domain and hd domain-containing protein 1	1944	gi|432865640|ref|XP_004070541.1|PREDICTED: SAM domain and HD domain-containing protein 1-like [Oryzias latipes]	XP_004070541	0	84	916.376	592	503
contig_2161	mannosyl-oligosaccharide -alpha-mannosidase ia-like	3012	gi|348538401|ref|XP_003456680.1|PREDICTED: mannosyl-oligosaccharide 1,2-alpha-mannosidase IA-like [Oreochromis niloticus]	XP_003456680	8.65854e-119	97	389.037	195	190
contig_2165	cullin- partial	1286	gi|32425427|gb|AAH31844.1|CUL3 protein, partial [Homo sapiens]	AAH31844	0	98	706.442	346	342
contig_2166	chromodomain-helicase-dna-binding protein 8	1142	gi|320461545|ref|NP_001189381.1|chromodomain-helicase-DNA-binding protein 8 [Danio rerio]	NP_001189381	5.99061e-166	88	524.628	380	338
contig_2167	zinc c2h2 type family protein	2296	gi|328706819|ref|XP_003243211.1|PREDICTED: zinc finger protein 91-like [Acyrthosiphon pisum]	XP_003243211	1.76827e-24	38	118.627	698	269
contig_2168	zinc finger protein 770	2926	gi|344293970|ref|XP_003418692.1|PREDICTED: zinc finger protein 770-like [Loxodonta africana]	XP_003418692	1.30794e-27	40	129.028	578	232
contig_2170	superoxide dismutase	836	gi|238231799|ref|NP_001154086.1|Superoxide dismutase [Oncorhynchus mykiss] >gi|225703940|gb|ACO07816.1| Superoxide dismutase [Oncorhynchus mykiss]	NP_001154086	7.74908e-91	100	277.33	154	154
contig_2171	myst histone acetyltransferase (monocytic leukemia) 3	1128	gi|190339720|gb|AAI63677.1|MYST histone acetyltransferase (monocytic leukemia) 3 [Danio rerio]	AAI63677	2.9298e-165	91	521.161	304	277
contig_2174	adenylate cyclase type 9	6652	gi|326678705|ref|XP_003201145.1|PREDICTED: adenylate cyclase type 9-like [Danio rerio]	XP_003201145	0	74	1585.47	1357	1010
contig_2176	vacuolar protein sorting 52	780	gi|148362155|gb|ABQ59678.1|vacuolar protein sorting 52 [Salmo salar] >gi|260182162|gb|ACX35591.1| vacuolar protein sorting 52 [Salmo salar]	ABQ59678	8.5743e-13	56	76.6406	105	59
contig_2177	sh3 domain-binding protein 2-like	2150	gi|348505412|ref|XP_003440255.1|PREDICTED: hypothetical protein LOC100696957 [Oreochromis niloticus]	XP_003440255	3.68431e-123	61	390.578	561	347
contig_2178	sh3 domain-binding protein 2-like	2572	gi|348505412|ref|XP_003440255.1|PREDICTED: hypothetical protein LOC100696957 [Oreochromis niloticus]	XP_003440255	4.31977e-158	64	485.723	593	384
contig_2179	transmembrane protein 192	554	gi|410918091|ref|XP_003972519.1|PREDICTED: transmembrane protein 192-like [Takifugu rubripes]	XP_003972519	3.9915e-62	78	203.756	178	139
contig_2181	vesicle-associated membrane protein-associated protein b	1338	gi|209735264|gb|ACI68501.1|Vesicle-associated membrane protein-associated protein B [Salmo salar]	ACI68501	3.97554e-68	97	229.18	152	148
contig_2182	protein fam65b-like	4281	gi|348513368|ref|XP_003444214.1|PREDICTED: protein FAM65B-like [Oreochromis niloticus]	XP_003444214	0	77	1125.54	990	765
contig_2184	lish domain and heat repeat-containing protein kiaa1468 homolog	1740	gi|41053563|ref|NP_957138.1|lisH domain and HEAT repeat-containing protein KIAA1468 homolog [Danio rerio] >gi|82186497|sp|Q6P6Y1.1|K1468_DANRE RecName: Full=LisH domain and HEAT repeat-containing protein KIAA1468 homolog >gi|38541362|gb|AAH61956.1| Zgc:66014 [Danio rerio]	NP_957138	3.87913e-166	97	515.768	260	254
contig_2185	dolichyl-diphosphooligosaccharide--protein glycosyltransferase 48 kda subunit-like	1805	gi|410899008|ref|XP_003962989.1|PREDICTED: dolichyl-diphosphooligosaccharide--protein glycosyltransferase 48 kDa subunit-like [Takifugu rubripes]	XP_003962989	0	92	820.461	465	428
contig_2186	dolichyl-diphosphooligosaccharide--protein glycosyltransferase 48 kda subunit-like	1528	gi|410899008|ref|XP_003962989.1|PREDICTED: dolichyl-diphosphooligosaccharide--protein glycosyltransferase 48 kDa subunit-like [Takifugu rubripes]	XP_003962989	0	92	820.076	466	429
contig_2187	poly	2069	gi|73695227|gb|AAI03483.1|Zgc:113527 [Danio rerio]	AAI03483	1.84982e-141	70	435.261	413	291
contig_2190	rho guanine nucleotide exchange factor 6-like	2821	gi|326673680|ref|XP_686581.4|PREDICTED: rho guanine nucleotide exchange factor 6-like [Danio rerio]	XP_686581	9.41662e-94	88	324.324	221	195
contig_2191	multimerin- partial	1710	gi|322359371|ref|NP_001139178.1|multimerin 2a precursor [Danio rerio]	NP_001139178	1.08719e-147	68	463.766	535	364
contig_2192	nadh dehydrogenase 1 alpha subcomplex subunit 6	673	gi|209731878|gb|ACI66808.1|NADH dehydrogenase 1 alpha subcomplex subunit 6 [Salmo salar]	ACI66808	1.4507e-70	100	222.631	105	105
contig_2193	tyrosine-protein phosphatase non-receptor type 13	1372	gi|432885827|ref|XP_004074778.1|PREDICTED: tyrosine-protein phosphatase non-receptor type 13-like [Oryzias latipes]	XP_004074778	0	84	656.751	430	362
contig_2194	tripartite motif-containing protein 39	2630	gi|213512886|ref|NP_001135231.1|Tripartite motif-containing protein 39 [Salmo salar] >gi|209154784|gb|ACI33624.1| Tripartite motif-containing protein 39 [Salmo salar]	NP_001135231	0	95	754.592	393	377
contig_2196	coiled-coil alpha-helical rod protein 1-like	609	gi|125815888|ref|XP_695620.2|PREDICTED: coiled-coil alpha-helical rod protein 1 [Danio rerio]	XP_695620	1.34265e-19	78	95.9005	116	91
contig_2198	poly	3875	gi|239835742|ref|NP_001107919.2|poly [ADP-ribose] polymerase 14 [Danio rerio]	NP_001107919	0	63	998.038	1308	826
contig_2199	nadh dehydrogenase 1 alpha subcomplex subunit 5	612	gi|209733318|gb|ACI67528.1|NADH dehydrogenase 1 alpha subcomplex subunit 5 [Salmo salar] >gi|209734914|gb|ACI68326.1| NADH dehydrogenase 1 alpha subcomplex subunit 5 [Salmo salar] >gi|209735956|gb|ACI68847.1| NADH dehydrogenase 1 alpha subcomplex subunit 5 [Salmo salar] >gi|221222244|gb|ACM09783.1| NADH dehydrogenase 1 alpha subcomplex subunit 5 [Salmo salar]	ACI67528	4.91582e-72	95	224.942	116	111
contig_2200	transposable element tcb1 transposase	1032	gi|12666718|emb|CAC28060.1|putative transposase [Pleuronectes platessa]	CAC28060	1.94877e-08	57	63.929	91	52
contig_2201	pre-mrna-processing factor 39	1188	gi|223648148|gb|ACN10832.1|Pre-mRNA-processing factor 39 [Salmo salar]	ACN10832	0	87	591.652	379	331
contig_2202	PREDICTED: semaphorin-4A	1659	gi|326676691|ref|XP_699956.3|PREDICTED: semaphorin-4A [Danio rerio]	XP_699956	9.4922e-14	58	83.1889	161	94
contig_2204	actin filament-associated protein 1-like 2-like	2776	gi|317419402|emb|CBN81439.1|Actin filament-associated protein 1-like 2 [Dicentrarchus labrax]	CBN81439	0	76	950.273	866	662
contig_2206	glypican-1 precursor	2973	gi|348500840|ref|XP_003437980.1|PREDICTED: glypican-1-like [Oreochromis niloticus]	XP_003437980	0	81	739.569	538	439
contig_2207	fl cytokine receptor	1034	gi|348512130|ref|XP_003443596.1|PREDICTED: receptor-type tyrosine-protein kinase FLT3-like [Oreochromis niloticus]	XP_003443596	2.61187e-36	69	148.288	136	95
contig_2209	rcc2 homolog	2632	gi|209155120|gb|ACI33792.1|RCC2 homolog [Salmo salar]	ACI33792	2.04537e-13	74	60.8474	47	35
contig_2210	glycoprotein-n-acetylgalactosamine 3-beta-galactosyltransferase 1-a-like	633	gi|432857130|ref|XP_004068544.1|PREDICTED: glycoprotein-N-acetylgalactosamine 3-beta-galactosyltransferase 1-B-like [Oryzias latipes]	XP_004068544	2.83766e-29	67	121.324	101	68
contig_2213	dna-directed rna polymerase ii subunit rpb2	512	gi|432111605|gb|ELK34707.1|DNA-directed RNA polymerase II subunit RPB2 [Myotis davidii]	ELK34707	4.49766e-106	99	323.168	170	169
contig_2214	casein kinase i isoform gamma-1	1277	gi|56693338|ref|NP_001008635.1|casein kinase I isoform gamma-1 [Danio rerio] >gi|82232454|sp|Q5PRD4.1|KC1G1_DANRE RecName: Full=Casein kinase I isoform gamma-1; Short=CKI-gamma 1 >gi|56269704|gb|AAH86705.1| Casein kinase 1, gamma 1 [Danio rerio]	NP_001008635	0	97	693.73	375	364
contig_2217	bromodomain-containing protein 8-like	2168	gi|410913397|ref|XP_003970175.1|PREDICTED: bromodomain-containing protein 8-like [Takifugu rubripes]	XP_003970175	4.7505e-47	82	187.193	117	96
contig_2218	sjchgc09650 protein	1051	gi|76163163|gb|AAX30961.2|SJCHGC09650 protein [Schistosoma japonicum]	AAX30961	1.33534e-12	75	72.0182	53	40
contig_2219	atp-citrate synthase-like	1527	gi|432910292|ref|XP_004078295.1|PREDICTED: ATP-citrate synthase-like [Oryzias latipes]	XP_004078295	0	95	939.488	507	485
contig_2220	tropomyosin alpha-1 chain isoform 1	1269	gi|221220434|gb|ACM08878.1|Tropomyosin-1 alpha chain [Salmo salar]	ACM08878	3.51475e-139	99	410.994	284	283
contig_2221	cation-dependent mannose-6-phosphate receptor precursor	2004	gi|213512855|ref|NP_001133297.1|Cation-dependent mannose-6-phosphate receptor precursor [Salmo salar] >gi|209149767|gb|ACI32990.1| Cation-dependent mannose-6-phosphate receptor precursor [Salmo salar]	NP_001133297	2.9899e-52	99	191.815	101	100
contig_2222	semaphorin-7a- partial	634	gi|432853052|ref|XP_004067517.1|PREDICTED: semaphorin-7A-like [Oryzias latipes]	XP_004067517	1.76352e-46	60	171.785	225	135
contig_2223	semaphorin-7a- partial	634	gi|432853052|ref|XP_004067517.1|PREDICTED: semaphorin-7A-like [Oryzias latipes]	XP_004067517	4.43351e-48	62	176.022	225	141
contig_2224	rna-binding protein 5-like	1995	gi|432952645|ref|XP_004085176.1|PREDICTED: RNA-binding protein 5-like [Oryzias latipes]	XP_004085176	1.70098e-126	73	393.275	380	281
contig_2226	camp-dependent protein kinase catalytic subunit alpha-like	2013	gi|348508972|ref|XP_003442026.1|PREDICTED: cAMP-dependent protein kinase catalytic subunit alpha-like [Oreochromis niloticus]	XP_003442026	0	98	716.457	351	346
contig_2227	g1 s-specific cyclin-d2-like	2046	gi|213513059|ref|NP_001133987.1|G1/S-specific cyclin-D2 [Salmo salar] >gi|209156070|gb|ACI34267.1| G1/S-specific cyclin-D2 [Salmo salar]	NP_001133987	2.51064e-145	89	436.802	273	243
contig_2228	serta domain-containing protein 2-like	4002	gi|115430103|ref|NP_001068584.1|uncharacterized protein LOC568712 [Danio rerio] >gi|115313063|gb|AAI24230.1| Si:dkey-177p2.6 [Danio rerio]	NP_001068584	7.0614e-28	63	125.561	147	94
contig_2229	lysosomal alpha-glucosidase-like	1874	gi|348538999|ref|XP_003456977.1|PREDICTED: lysosomal alpha-glucosidase-like [Oreochromis niloticus]	XP_003456977	0	89	1015.76	619	551
contig_2230	cathepsin h precursor	793	gi|209731972|gb|ACI66855.1|Cathepsin H precursor [Salmo salar]	ACI66855	1.43767e-101	98	310.457	152	149
contig_2231	ap-1 complex subunit gamma-1-like	2549	gi|224587317|gb|ACN58638.1|AP-1 complex subunit gamma-like 2 [Salmo salar]	ACN58638	0	95	607.831	367	352
contig_2232	ras-related protein rab-31-like	706	gi|291190727|ref|NP_001167048.1|Ras-related protein Rab-31 [Salmo salar] >gi|223647850|gb|ACN10683.1| Ras-related protein Rab-31 [Salmo salar]	NP_001167048	9.19928e-124	100	360.918	173	173
contig_2233	protein slowmo homolog 2-like	2041	gi|317418782|emb|CBN80820.1|Slowmo homolog 2 [Dicentrarchus labrax]	CBN80820	2.6479e-41	93	157.918	101	94
contig_2234	39s ribosomal protein mitochondrial precursor	955	gi|209736174|gb|ACI68956.1|39S ribosomal protein L11, mitochondrial precursor [Salmo salar] >gi|209736776|gb|ACI69257.1| 39S ribosomal protein L11, mitochondrial precursor [Salmo salar]	ACI68956	3.66031e-89	99	275.789	167	166
contig_2235	male-specific lethal 3-like 1	772	gi|213512018|ref|NP_001135119.1|Male-specific lethal 3-like 1 [Salmo salar] >gi|209155498|gb|ACI33981.1| Male-specific lethal 3-like 1 [Salmo salar]	NP_001135119	9.72874e-114	100	348.591	216	216
contig_2237	probable peptidyl-trna hydrolase 2-like	829	gi|317418901|emb|CBN80939.1|Peptidyl-tRNA hydrolase, putative [Dicentrarchus labrax]	CBN80939	2.84591e-76	97	241.121	124	121
contig_2239	atp synthase subunit mitochondrial precursor	741	gi|209731342|gb|ACI66540.1|ATP synthase subunit b, mitochondrial precursor [Salmo salar] >gi|221220554|gb|ACM08938.1| ATP synthase subunit b, mitochondrial precursor [Salmo salar] >gi|223646598|gb|ACN10057.1| ATP synthase subunit b, mitochondrial precursor [Salmo salar] >gi|223672445|gb|ACN12404.1| ATP synthase subunit b, mitochondrial precursor [Salmo salar] >gi|303665221|gb|ADM16180.1| ATP synt…	ACI66540	3.46692e-141	99	407.527	197	196
contig_2240	cd63 antigen	1631	gi|185135846|ref|NP_001117968.1|CD63 antigen [Oncorhynchus mykiss] >gi|51038281|gb|AAT94062.1| CD63 [Oncorhynchus mykiss]	NP_001117968	1.38868e-102	99	320.087	202	201
contig_2243	26 proteasome complex subunit dss1	545	gi|238231745|ref|NP_001154059.1|26 proteasome complex subunit DSS1 [Oncorhynchus mykiss] >gi|221219758|gb|ACM08540.1| 26 proteasome complex subunit DSS1 [Salmo salar] >gi|221221444|gb|ACM09383.1| 26 proteasome complex subunit DSS1 [Salmo salar] >gi|225703414|gb|ACO07553.1| 26 proteasome complex subunit DSS1 [Oncorhynchus mykiss] >gi|225703706|gb|ACO07699.1| 26 proteasome complex subunit DSS1 [Onc…	NP_001154059	1.16233e-17	100	82.8037	70	70
contig_2244	ap-1 complex-associated regulatory	2743	gi|348528655|ref|XP_003451832.1|PREDICTED: AP-1 complex-associated regulatory protein-like [Oreochromis niloticus]	XP_003451832	1.01641e-70	81	246.514	175	142
contig_2245	inositol -trisphosphate receptor type 3	1421	gi|148921515|gb|AAI46647.1|ITPR3 protein [Homo sapiens]	AAI46647	0	89	829.321	475	423
contig_2246	protein strawberry notch homolog 1	2611	gi|74226121|dbj|BAE25275.1|unnamed protein product [Mus musculus]	BAE25275	0	93	734.561	401	375
contig_2247	atp-binding cassette sub-family g member 2	2270	gi|291190514|ref|NP_001167126.1|ATP-binding cassette sub-family G member 2 [Salmo salar] >gi|223648268|gb|ACN10892.1| ATP-binding cassette sub-family G member 2 [Salmo salar]	NP_001167126	0	98	1173.69	580	572
contig_2256	leucine-rich repeats and immunoglobulin-like domains protein 2	3589	gi|317418669|emb|CBN80707.1|Leucine-rich repeats and immunoglobulin-like domains protein 2 [Dicentrarchus labrax]	CBN80707	0	94	1490.71	864	813
contig_2257	bromodomain-containing protein 4	957	gi|410902639|ref|XP_003964801.1|PREDICTED: uncharacterized protein LOC101061335 [Takifugu rubripes]	XP_003964801	1.45621e-68	81	242.662	246	200
contig_2259	relt-like protein 2-like	1811	gi|348533700|ref|XP_003454343.1|PREDICTED: hypothetical protein LOC100691030 [Oreochromis niloticus]	XP_003454343	2.87204e-17	59	94.7449	125	74
contig_2262	nuclear receptor-binding protein 2-like	858	gi|348503272|ref|XP_003439189.1|PREDICTED: nuclear receptor-binding protein 2-like [Oreochromis niloticus]	XP_003439189	0	94	550.436	286	271
contig_2264	e2-induced gene 5 protein homolog	1407	gi|317419940|emb|CBN81976.1|E2-induced gene 5 protein homolog [Dicentrarchus labrax]	CBN81976	0.000347005	69	49.6766	42	29
contig_2265	med15 protein	932	gi|223648474|gb|ACN10995.1|Mediator of RNA polymerase II transcription subunit 15 [Salmo salar]	ACN10995	0	97	550.821	287	281
contig_2266	probable ubiquitin carboxyl-terminal hydrolase faf-x isoform 1	4128	gi|348528270|ref|XP_003451641.1|PREDICTED: probable ubiquitin carboxyl-terminal hydrolase FAF-X [Oreochromis niloticus]	XP_003451641	0	86	937.562	576	497
contig_2268	cyclin-dependent kinase inhibitor 1d	2593	gi|209730684|gb|ACI66211.1|Cyclin-dependent kinase inhibitor 1C [Salmo salar]	ACI66211	1.88491e-96	90	310.457	177	160
contig_2269	interferon-inducible protein gig1	1105	gi|198285611|gb|ACH85344.1|hypothetical protein [Salmo salar]	ACH85344	3.9325e-125	93	370.933	198	185
contig_2270	eukaryotic peptide chain release factor gtp-binding subunit erf3b	787	gi|213510738|ref|NP_001133631.1|Eukaryotic peptide chain release factor GTP-binding subunit ERF3B [Salmo salar] >gi|209154748|gb|ACI33606.1| Eukaryotic peptide chain release factor GTP-binding subunit ERF3B [Salmo salar]	NP_001133631	9.76025e-121	100	367.851	262	262
contig_2271	u4 u6 small nuclear ribonucleoprotein prp3-like	2240	gi|348526884|ref|XP_003450949.1|PREDICTED: U4/U6 small nuclear ribonucleoprotein Prp3-like [Oreochromis niloticus]	XP_003450949	0	89	1074.31	711	633
contig_2272	probable e3 ubiquitin-protein ligase trip12	1461	gi|119591302|gb|EAW70896.1|thyroid hormone receptor interactor 12, isoform CRA_a [Homo sapiens]	EAW70896	2.49368e-69	98	227.639	113	111
contig_2273	eukaryotic translation initiation factor 3 subunit a	2496	gi|291190218|ref|NP_001167090.1|eukaryotic translation initiation factor 3, subunit A [Salmo salar] >gi|223648062|gb|ACN10789.1| Eukaryotic translation initiation factor 3 subunit A [Salmo salar]	NP_001167090	0	98	926.776	529	521
contig_2274	eukaryotic translation initiation factor 3 subunit a	1760	gi|291190218|ref|NP_001167090.1|eukaryotic translation initiation factor 3, subunit A [Salmo salar] >gi|223648062|gb|ACN10789.1| Eukaryotic translation initiation factor 3 subunit A [Salmo salar]	NP_001167090	0	100	957.207	521	521
contig_2277	wd repeat-containing protein 33	1321	gi|302699199|ref|NP_001181857.1|WD repeat-containing protein 33 isoform 1 [Danio rerio]	NP_001181857	4.71748e-16	87	89.7373	74	65
contig_2278	transferrin receptor protein 1-like	2667	gi|432913937|ref|XP_004079020.1|PREDICTED: transferrin receptor protein 1-like [Oryzias latipes]	XP_004079020	0	78	966.837	775	608
contig_2279	exportin-6 isoform 1	4527	gi|410902135|ref|XP_003964550.1|PREDICTED: exportin-6-like [Takifugu rubripes]	XP_003964550	0	92	1918.66	1137	1056
contig_2280	low quality protein: myosin-11	982	gi|224587112|gb|ACN58605.1|Myosin-11 [Salmo salar]	ACN58605	7.64399e-12	98	72.4034	54	53
contig_2282	r3h domain-containing protein 1 isoform 2	1426	gi|149637044|ref|XP_001509425.1|PREDICTED: R3H domain-containing protein 1 isoform 2 [Ornithorhynchus anatinus]	XP_001509425	2.32762e-05	78	51.6026	41	32
contig_2285	thrombospondin-1 isoform 2	887	gi|348517596|ref|XP_003446319.1|PREDICTED: thrombospondin-1 [Oreochromis niloticus]	XP_003446319	3.99067e-22	100	106.301	48	48
contig_2286	probable rna-directed dna polymerase from transposon bs-like	3123	gi|301624667|ref|XP_002941623.1|PREDICTED: probable RNA-directed DNA polymerase from transposon BS-like [Xenopus (Silurana) tropicalis]	XP_002941623	3.50482e-25	74	73.559	63	47
contig_2288	exportin-7 isoform 1	593	gi|189442671|gb|AAI67478.1|Xpo7 protein [Danio rerio]	AAI67478	1.09475e-131	99	396.356	197	196
contig_2289	exportin-7 isoform 1	1359	gi|190194250|ref|NP_001121702.1|exportin-7 [Danio rerio] >gi|169642698|gb|AAI60667.1| Xpo7 protein [Danio rerio]	NP_001121702	0	99	926.776	453	452
contig_2291	protein deltex-1-like	1735	gi|348516280|ref|XP_003445667.1|PREDICTED: protein deltex-1-like [Oreochromis niloticus]	XP_003445667	7.00968e-70	95	248.054	128	122
contig_2292	microspherule protein 1	1684	gi|348507994|ref|XP_003441540.1|PREDICTED: microspherule protein 1 [Oreochromis niloticus]	XP_003441540	0	94	786.949	453	430
contig_2293	type i inositol -bisphosphate 4-phosphatase- partial	745	gi|348522923|ref|XP_003448973.1|PREDICTED: hypothetical protein LOC100711306 [Oreochromis niloticus]	XP_003448973	1.78605e-06	69	55.0694	46	32
contig_2296	40s ribosomal protein s16	798	gi|426243798|ref|XP_004015735.1|PREDICTED: 40S ribosomal protein S16 [Ovis aries]	XP_004015735	1.01989e-52	95	179.489	93	89
contig_2298	rcc2 homolog	1667	gi|209155120|gb|ACI33792.1|RCC2 homolog [Salmo salar]	ACI33792	3.11448e-19	82	100.138	70	58
contig_2300	eukaryotic translation initiation factor 2 subunit 3	782	gi|291190566|ref|NP_001167139.1|Eukaryotic translation initiation factor 2 subunit 3 [Salmo salar] >gi|223648322|gb|ACN10919.1| Eukaryotic translation initiation factor 2 subunit 3 [Salmo salar]	NP_001167139	1.28598e-168	99	486.493	243	242
contig_2301	eukaryotic translation initiation factor 2 subunit 3-like	722	gi|291190566|ref|NP_001167139.1|Eukaryotic translation initiation factor 2 subunit 3 [Salmo salar] >gi|223648322|gb|ACN10919.1| Eukaryotic translation initiation factor 2 subunit 3 [Salmo salar]	NP_001167139	2.6773e-167	100	482.256	240	240
contig_2302	short coiled-coil protein a-like	771	gi|432843372|ref|XP_004065603.1|PREDICTED: short coiled-coil protein A-like [Oryzias latipes]	XP_004065603	6.25285e-49	94	167.933	93	88
contig_2304	krueppel-like factor 13	842	gi|115529423|ref|NP_001070240.1|Krueppel-like factor 13 [Danio rerio] >gi|115313045|gb|AAI24166.1| Kruppel-like factor 13 like [Danio rerio] >gi|182891914|gb|AAI65512.1| Klf13l protein [Danio rerio]	NP_001070240	3.2547e-40	97	150.599	72	70
contig_2305	peroxisomal proliferator-activated receptor a-interacting complex 285 kda protein	1533	gi|224613390|gb|ACN60274.1|Peroxisomal proliferator-activated receptor A-interacting complex 285 kDa protein [Salmo salar]	ACN60274	0	97	825.854	461	448
contig_2306	scy1-like protein 2	1408	gi|55963329|emb|CAI11894.1|novel protein [Danio rerio]	CAI11894	2.00451e-120	76	382.489	346	264
contig_2307	grb2-related adaptor protein 2	582	gi|348538280|ref|XP_003456620.1|PREDICTED: GRB2-related adaptor protein 2-like [Oreochromis niloticus]	XP_003456620	1.66404e-18	81	89.3521	54	44
contig_2309	stip1 homology and u box-containing protein 1-like	1240	gi|348501894|ref|XP_003438504.1|PREDICTED: STIP1 homology and U box-containing protein 1-like [Oreochromis niloticus]	XP_003438504	2.203e-179	91	513.072	288	264
contig_2310	stip1 homology and u box-containing protein 1-like	2473	gi|432922851|ref|XP_004080390.1|PREDICTED: STIP1 homology and U box-containing protein 1-like [Oryzias latipes]	XP_004080390	2.87041e-136	93	417.542	224	210
contig_2311	zinc finger protein 319-like	1653	gi|348530298|ref|XP_003452648.1|PREDICTED: zinc finger protein 319-like [Oreochromis niloticus]	XP_003452648	0	87	737.643	449	391
contig_2313	wd repeat-containing protein 75	1175	gi|224613434|gb|ACN60296.1|WD repeat-containing protein 75 [Salmo salar]	ACN60296	0	96	741.495	371	359
contig_2314	wd repeat-containing protein 75	1602	gi|224613434|gb|ACN60296.1|WD repeat-containing protein 75 [Salmo salar]	ACN60296	0	94	1009.98	535	504
contig_2316	rna-binding protein 5	1729	gi|224587195|gb|ACN58619.1|RNA-binding protein 5 [Salmo salar]	ACN58619	0	94	824.313	578	549
contig_2318	palld_rat ame: full=palladin	1082	gi|348504542|ref|XP_003439820.1|PREDICTED: palladin [Oreochromis niloticus]	XP_003439820	0	97	707.983	360	351
contig_2319	lipase maturation factor 2	843	gi|192455674|ref|NP_001122236.1|lipase maturation factor 2 [Danio rerio] >gi|190338526|gb|AAI63708.1| Zgc:194766 protein [Danio rerio]	NP_001122236	8.71469e-79	71	263.848	286	204
contig_2320	intersectin- partial	3290	gi|432852870|ref|XP_004067426.1|PREDICTED: intersectin-2-like [Oryzias latipes]	XP_004067426	0	92	860.907	499	463
contig_2321	scinderin like a	2272	gi|402238459|gb|AFQ38973.1|scinderin-like protein [Paralichthys olivaceus]	AFQ38973	0	92	1233.78	709	655
contig_2323	comm domain-containing protein 1	2887	gi|213512696|ref|NP_001133729.1|COMM domain-containing protein 1 [Salmo salar] >gi|209155126|gb|ACI33795.1| COMM domain-containing protein 1 [Salmo salar]	NP_001133729	1.5231e-76	96	258.84	132	127
contig_2324	ring finger protein 213	3323	gi|432926048|ref|XP_004080804.1|PREDICTED: E3 ubiquitin-protein ligase RNF213-like [Oryzias latipes]	XP_004080804	0	71	1136.71	1067	760
contig_2326	protein scaf11-like	1316	gi|348536586|ref|XP_003455777.1|PREDICTED: protein SCAF11-like [Oreochromis niloticus]	XP_003455777	8.29054e-07	45	60.4622	239	108
contig_2327	protein scaf11-like	1016	gi|348536586|ref|XP_003455777.1|PREDICTED: protein SCAF11-like [Oreochromis niloticus]	XP_003455777	5.55565e-08	60	63.5438	92	56
contig_2328	tetratricopeptide repeat protein 31	846	gi|348529039|ref|XP_003452022.1|PREDICTED: hypothetical protein LOC100706146 [Oreochromis niloticus]	XP_003452022	1.28158e-41	81	159.458	115	94
contig_2334	t-complex protein 1 subunit gamma	1315	gi|198285439|gb|ACH85258.1|chaperonin containing TCP1, subunit 3 [Salmo salar]	ACH85258	1.2181e-136	100	414.461	203	203
contig_2337	interferon regulatory factor 4	1090	gi|213514106|ref|NP_001133454.1|Interferon regulatory factor 4 [Salmo salar] >gi|209154064|gb|ACI33264.1| Interferon regulatory factor 4 [Salmo salar]	NP_001133454	3.54177e-134	98	402.905	231	227
contig_2338	spry domain-containing socs box protein 3-like	1627	gi|348533137|ref|XP_003454062.1|PREDICTED: SPRY domain-containing SOCS box protein 3-like [Oreochromis niloticus]	XP_003454062	3.55673e-30	67	130.183	175	118
contig_2342	mhc class ii alpha partial	1123	gi|8920255|emb|CAB96451.1|MHC class II alpha [Oncorhynchus mykiss]	CAB96451	7.72582e-28	92	118.627	88	81
contig_2343	epoxide hydrolase 1-like	770	gi|348531088|ref|XP_003453042.1|PREDICTED: epoxide hydrolase 1-like [Oreochromis niloticus]	XP_003453042	4.37397e-57	93	199.134	106	99
contig_2344	v-type proton atpase subunit c 1-a-like	1274	gi|41151984|ref|NP_958479.1|V-type proton ATPase subunit C 1-A [Danio rerio] >gi|82188219|sp|Q7T385.1|VTC1A_DANRE RecName: Full=V-type proton ATPase subunit C 1-A; Short=V-ATPase subunit C 1-A; AltName: Full=Vacuolar proton pump subunit C 1-A >gi|31419496|gb|AAH53214.1| ATPase, H+ transporting, lysosomal, V1 subunit C, isoform 1 [Danio rerio] >gi|182888982|gb|AAI64479.1| Atp6v1c1 protein [Danio r…	NP_958479	0	98	746.117	383	376
contig_2347	e3 ubiquitin-protein ligase march5	1787	gi|297206858|ref|NP_001171964.1|membrane-associated ring finger (C3HC4) 5b [Oncorhynchus mykiss] >gi|290784564|emb|CBK39084.1| membrane-associated ring finger (C3HC4) 5b [Oncorhynchus mykiss]	NP_001171964	2.03225e-50	94	186.422	103	97
contig_2348	nucleolin-like isoform 4	1993	gi|209156256|gb|ACI34360.1|Nucleolin [Salmo salar]	ACI34360	0	91	637.491	395	362
contig_2349	band 3 anion exchange protein	696	gi|185132655|ref|NP_001118189.1|band 3 anion exchange protein [Oncorhynchus mykiss] >gi|1352064|sp|P32847.2|B3AT_ONCMY RecName: Full=Band 3 anion exchange protein; AltName: Full=Anion exchange protein 1; Short=AE 1; Short=Anion exchanger 1; AltName: Full=Solute carrier family 4 member 1 >gi|64309|emb|CAA43868.1| Band 3 [Oncorhynchus mykiss]	NP_001118189	4.27036e-136	99	416.001	207	206
contig_2351	poly polymerase gamma	2667	gi|13365529|dbj|BAB39138.1|poly(A) polymerase [Carassius auratus]	BAB39138	0	79	1148.65	830	658
contig_2352	schwannomin-interacting protein 1-like	1223	gi|348541963|ref|XP_003458456.1|PREDICTED: hypothetical protein LOC100701418 [Oreochromis niloticus]	XP_003458456	4.67276e-47	58	172.17	247	145
contig_2353	nf-kappa-b inhibitor epsilon	2905	gi|192453598|ref|NP_001122267.1|NF-kappa-B inhibitor beta [Danio rerio] >gi|190339868|gb|AAI63433.1| Si:dkeyp-110c7.1 [Danio rerio]	NP_001122267	1.46603e-123	70	392.504	398	279
contig_2354	minor histocompatibility antigen h13	1848	gi|209156224|gb|ACI34344.1|Minor histocompatibility antigen H13 [Salmo salar]	ACI34344	5.90696e-107	100	338.961	166	166
contig_2355	huwe1 partial	1847	gi|224587854|gb|ACN58725.1|E3 ubiquitin-protein ligase HUWE1 [Salmo salar]	ACN58725	0	100	662.144	316	316
contig_2356	lymphoid-restricted membrane protein maternal long form	879	gi|410919073|ref|XP_003973009.1|PREDICTED: uncharacterized protein LOC101066217 [Takifugu rubripes]	XP_003973009	3.15774e-99	80	327.405	278	223
contig_2357	feline leukemia virus subgroup c receptor-related protein 2	1384	gi|326677293|ref|XP_003200803.1|PREDICTED: feline leukemia virus subgroup C receptor-related protein 2 [Danio rerio]	XP_003200803	2.14353e-132	81	402.905	265	216
contig_2359	intracellular-type i interferon receptor	728	gi|315308168|gb|ADU04483.1|intracellular-type I interferon receptor [Oncorhynchus mykiss]	ADU04483	2.4817e-76	98	246.899	123	121
contig_2360	histone-lysine n-methyltransferase setd3-like	1433	gi|160774366|gb|AAI55279.1|SET domain containing 3 [Danio rerio]	AAI55279	0	94	772.696	425	401
contig_2361	elmo domain containing 2	1735	gi|348529606|ref|XP_003452304.1|PREDICTED: ELMO domain-containing protein 2-like [Oreochromis niloticus]	XP_003452304	1.22604e-165	86	484.952	293	254
contig_2362	tnf receptor-associated factor 2-like	1087	gi|47228423|emb|CAG05243.1|unnamed protein product [Tetraodon nigroviridis]	CAG05243	0	94	535.413	275	261
contig_2363	kinesin-like protein kif13b-like	1056	gi|125841549|ref|XP_700210.2|PREDICTED: kinesin family member 13Ba [Danio rerio]	XP_700210	1.71463e-171	88	533.102	355	314
contig_2365	sema transmembrane domain and cytoplasmic 6e precursor	2142	gi|432882289|ref|XP_004073961.1|PREDICTED: semaphorin-6D-like [Oryzias latipes]	XP_004073961	0	95	937.562	492	468
contig_2367	signal peptide peptidase-like 3	3443	gi|62632735|ref|NP_001015068.1|signal peptide peptidase-like 3 [Danio rerio] >gi|60499142|gb|AAX21796.1| signal peptide peptidase-like protein 3 [Danio rerio]	NP_001015068	0	97	555.444	317	308
contig_2370	small vcp p97-interacting protein	1123	gi|213515438|ref|NP_001133346.1|Small VCP/p97-interacting protein [Salmo salar] >gi|209151269|gb|ACI33068.1| Small VCP/p97-interacting protein [Salmo salar]	NP_001133346	5.60554e-31	100	122.865	81	81
contig_2374	gram domain-containing protein 3-like	2091	gi|348524292|ref|XP_003449657.1|PREDICTED: GRAM domain-containing protein 3-like [Oreochromis niloticus]	XP_003449657	1.16857e-175	79	520.005	436	348
contig_2375	palladin isoform 1	2141	gi|348504542|ref|XP_003439820.1|PREDICTED: palladin [Oreochromis niloticus]	XP_003439820	0	96	994.571	532	511
contig_2376	ctp synthase 1-like	1133	gi|209155666|gb|ACI34065.1|CTP synthase 1 [Salmo salar]	ACI34065	1.33691e-146	100	439.113	228	228
contig_2377	14-3-3 protein theta-like	634	gi|109076120|ref|XP_001095624.1|PREDICTED: 14-3-3 protein theta-like [Macaca mulatta]	XP_001095624	7.6221e-11	70	67.781	67	47
contig_2378	katanin p60 atpase-containing subunit a1	3103	gi|213513051|ref|NP_001133160.1|si:dkey-15j16.2-like precursor [Salmo salar] >gi|197632209|gb|ACH70828.1| si:dkey-15j16.2-like [Salmo salar] >gi|209735068|gb|ACI68403.1| C6orf72 homolog precursor [Salmo salar]	NP_001133160	4.09399e-148	95	456.833	251	240
contig_2379	glycoprotein integral membrane protein 1	905	gi|213513051|ref|NP_001133160.1|si:dkey-15j16.2-like precursor [Salmo salar] >gi|197632209|gb|ACH70828.1| si:dkey-15j16.2-like [Salmo salar] >gi|209735068|gb|ACI68403.1| C6orf72 homolog precursor [Salmo salar]	NP_001133160	9.58963e-121	99	362.073	217	216
contig_2381	eukaryotic translation initiation factor 4e-binding protein 2	1867	gi|197632183|gb|ACH70815.1|eukaryotic translation initiation factor 4E binding protein 2 [Salmo salar] >gi|209155026|gb|ACI33745.1| Eukaryotic translation initiation factor 4E-binding protein 2 [Salmo salar]	ACH70815	2.62773e-65	100	220.705	106	106
contig_2382	tpa_exp: rtn11	847	gi|70721626|tpg|DAA05174.1|TPA_exp: RTN11 [Oncorhynchus mykiss]	DAA05174	2.19755e-49	100	173.326	85	85
contig_2385	tc1-like transposase	884	gi|357575246|gb|AET85182.1|TC1-like transposase [Cyprinus carpio]	AET85182	8.16385e-11	61	52.373	72	44
contig_2388	wd repeat- and fyve domain-containing protein 4-like	3449	gi|410901411|ref|XP_003964189.1|PREDICTED: WD repeat- and FYVE domain-containing protein 4-like [Takifugu rubripes]	XP_003964189	0	79	1188.71	903	720
contig_2389	protein transport protein sec16a	3458	gi|348528111|ref|XP_003451562.1|PREDICTED: hypothetical protein LOC100695050 [Oreochromis niloticus]	XP_003451562	0	74	1140.56	1052	786
contig_2392	probable e3 ubiquitin-protein ligase c12orf51-like	1670	gi|348516218|ref|XP_003445636.1|PREDICTED: probable E3 ubiquitin-protein ligase C12orf51-like [Oreochromis niloticus]	XP_003445636	0	94	1001.89	567	535
contig_2395	ribonuclease h1	726	gi|259089333|ref|NP_001158704.1|Ribonuclease H1 [Oncorhynchus mykiss] >gi|225704990|gb|ACO08341.1| Ribonuclease H1 [Oncorhynchus mykiss]	NP_001158704	3.67273e-128	97	375.555	192	188
contig_2406	oocyte zinc finger protein 6-like	759	gi|326666853|ref|XP_002661575.2|PREDICTED: zinc finger protein 271-like [Danio rerio]	XP_002661575	5.72997e-21	69	96.6709	81	56
contig_2407	phosphoinositide 3-kinase regulatory subunit 4	1330	gi|189530128|ref|XP_001922676.1|PREDICTED: phosphoinositide 3-kinase regulatory subunit 4 [Danio rerio]	XP_001922676	0	97	681.404	336	326
contig_2409	pre-mrna-processing factor 6-like	2098	gi|348503037|ref|XP_003439073.1|PREDICTED: pre-mRNA-processing factor 6-like [Oreochromis niloticus]	XP_003439073	8.3454e-17	64	93.9745	94	61
contig_2410	e3 ubiquitin-protein ligase trim33-like	1954	gi|348526504|ref|XP_003450759.1|PREDICTED: E3 ubiquitin-protein ligase TRIM33-like [Oreochromis niloticus]	XP_003450759	4.27718e-05	63	56.225	74	47
contig_2412	soluble guanylate cyclase 88e-like	2140	gi|410904781|ref|XP_003965870.1|PREDICTED: soluble guanylate cyclase 88E-like [Takifugu rubripes]	XP_003965870	0	99	584.334	300	299
contig_2413	bromodomain-containing protein 9-like	994	gi|348533906|ref|XP_003454445.1|PREDICTED: bromodomain-containing protein 9-like [Oreochromis niloticus]	XP_003454445	0	92	535.028	329	304
contig_2414	gtpase imap family member 7	995	gi|61806532|ref|NP_001013499.1|uncharacterized protein LOC541354 [Danio rerio] >gi|60649588|gb|AAH91678.1| Zgc:113625 [Danio rerio]	NP_001013499	3.72312e-18	56	91.2781	160	90
contig_2415	tubulin alpha-1c partial	622	gi|160773148|gb|AAI55066.1|Tuba8l4 protein [Danio rerio]	AAI55066	6.13298e-153	99	437.573	207	206
contig_2416	tubulin alpha-1a chain	1186	gi|225707296|gb|ACO09494.1|Tubulin alpha-1 chain [Osmerus mordax]	ACO09494	0	100	756.133	375	375
contig_2417	zinc finger protein gfi-1-like	1078	gi|432871752|ref|XP_004072022.1|PREDICTED: zinc finger protein 337-like [Oryzias latipes]	XP_004072022	3.46726e-34	86	137.117	80	69
contig_2419	sjchgc03012 protein	1095	gi|76162473|gb|AAX30323.2|SJCHGC03012 protein [Schistosoma japonicum]	AAX30323	1.91001e-16	76	82.0333	60	46
contig_2420	ornithine decarboxylase 1	1297	gi|209154586|gb|ACI33525.1|Ornithine decarboxylase 1 [Salmo salar]	ACI33525	0	99	781.171	395	392
contig_2421	cell surface glycoprotein muc18-like	3568	gi|326668143|ref|XP_003198751.1|PREDICTED: cell surface glycoprotein MUC18 [Danio rerio]	XP_003198751	0	76	766.148	631	483
contig_2422	kelch-like ech-associated protein 1-like	2016	gi|348520919|ref|XP_003447974.1|PREDICTED: kelch-like ECH-associated protein 1-like [Oreochromis niloticus]	XP_003447974	0	94	1143.64	596	565
contig_2423	leucyl-cystinyl aminopeptidase	2718	gi|432874384|ref|XP_004072470.1|PREDICTED: leucyl-cystinyl aminopeptidase-like [Oryzias latipes]	XP_004072470	0	81	880.552	625	508
contig_2424	b- and t-lymphocyte attenuator-like	1076	gi|326664057|ref|XP_003197721.1|PREDICTED: b- and T-lymphocyte attenuator-like [Danio rerio]	XP_003197721	2.61429e-14	50	80.8777	150	76
contig_2427	jumonji domain-containing 3	1098	gi|410906801|ref|XP_003966880.1|PREDICTED: lysine-specific demethylase 6B-like [Takifugu rubripes]	XP_003966880	4.13512e-108	91	355.14	198	182
contig_2429	efna5b protein	673	gi|348517350|ref|XP_003446197.1|PREDICTED: ephrin-A5b-like [Oreochromis niloticus]	XP_003446197	5.96198e-77	95	242.276	122	116
contig_2433	receptor-type tyrosine-protein phosphatase epsilon-like isoform 2	1130	gi|110747154|gb|ABG89396.1|protein tyrosine phosphatases epsilon variant 2 [Paralichthys olivaceus]	ABG89396	4.25147e-106	91	336.65	189	172
contig_2434	Tetraspanin-8	942	gi|223647130|gb|ACN10323.1|Tetraspanin-8 [Salmo salar] >gi|223647364|gb|ACN10440.1| Tetraspanin-8 [Salmo salar] >gi|223673003|gb|ACN12683.1| Tetraspanin-8 [Salmo salar]	ACN10323	5.2064e-25	92	110.923	104	96
contig_2435	synaptotagmin vii alpha-like isoform 1	1994	gi|444719760|gb|ELW60551.1|hypothetical protein TREES_T100004366 [Tupaia chinensis]	ELW60551	2.57427e-34	82	139.813	94	78
contig_2438	nesprin- partial	3031	gi|348511029|ref|XP_003443047.1|PREDICTED: nesprin-1-like [Oreochromis niloticus]	XP_003443047	0	87	1565.82	1009	886
contig_2439	heterogeneous nuclear ribonucleoprotein k isoform 5	605	gi|209151855|gb|ACI33086.1|Heterogeneous nuclear ribonucleoprotein K [Salmo salar]	ACI33086	3.74496e-77	100	248.825	134	134
contig_2441	tc1-like transposase	2583	gi|357575246|gb|AET85182.1|TC1-like transposase [Cyprinus carpio]	AET85182	8.99867e-06	63	48.9062	44	28
contig_2443	ankyrin repeat and kh domain-containing protein 1	958	gi|315113893|ref|NP_001186697.1|ankyrin repeat and KH domain-containing protein 1 [Danio rerio]	NP_001186697	8.70367e-90	86	305.064	180	156
contig_2444	synaptosomal-associated protein 29	1648	gi|209733524|gb|ACI67631.1|Synaptosomal-associated protein 29 [Salmo salar]	ACI67631	6.62229e-150	96	442.195	259	250
contig_2445	unconventional myosin-ixb-like	1873	gi|348504962|ref|XP_003440030.1|PREDICTED: myosin-IXb [Oreochromis niloticus]	XP_003440030	0	82	884.404	648	534
contig_2446	metalloproteinase inhibitor 2 precursor	1461	gi|348508488|ref|XP_003441786.1|PREDICTED: metalloproteinase inhibitor 2-like [Oreochromis niloticus]	XP_003441786	6.59257e-142	93	417.927	220	205
contig_2447	cap-gly domain-containing linker protein 1-like	1188	gi|348528476|ref|XP_003451743.1|PREDICTED: LOW QUALITY PROTEIN: CAP-Gly domain-containing linker protein 1-like [Oreochromis niloticus]	XP_003451743	1.09718e-81	78	285.034	348	272
contig_2448	an1-type zinc finger protein 5	656	gi|209154268|gb|ACI33366.1|AN1-type zinc finger protein 5 [Salmo salar]	ACI33366	2.98589e-45	98	160.229	76	75
contig_2449	apoptotic chromatin condensation inducer in the nucleus-like	1596	gi|348539969|ref|XP_003457461.1|PREDICTED: apoptotic chromatin condensation inducer in the nucleus-like [Oreochromis niloticus]	XP_003457461	1.59271e-138	81	423.32	427	348
contig_2450	gamma-secretase subunit pen-2	539	gi|209733966|gb|ACI67852.1|Gamma-secretase subunit PEN-2 [Salmo salar] >gi|209733990|gb|ACI67864.1| Gamma-secretase subunit PEN-2 [Salmo salar] >gi|209736894|gb|ACI69316.1| Gamma-secretase subunit PEN-2 [Salmo salar] >gi|225705210|gb|ACO08451.1| Gamma-secretase subunit Psenen [Oncorhynchus mykiss] >gi|225705320|gb|ACO08506.1| Gamma-secretase subunit Psenen [Oncorhynchus mykiss]	ACI67852	4.94332e-65	100	205.682	101	101
contig_2451	gamma-secretase subunit pen-2	1413	gi|225703226|gb|ACO07459.1|Gamma-secretase subunit Psenen [Oncorhynchus mykiss]	ACO07459	2.65504e-61	100	206.068	101	101
contig_2452	zinc finger e-box-binding homeobox 2-like	1816	gi|348541921|ref|XP_003458435.1|PREDICTED: zinc finger E-box-binding homeobox 2-like [Oreochromis niloticus]	XP_003458435	0	70	562.377	620	438
contig_2456	wilms tumor 1a	982	gi|185134921|ref|NP_001117767.1|Wilms' tumor suppressor 1b variant [Oncorhynchus mykiss] >gi|14029523|gb|AAK52721.1|AF334672_1 Wilms' tumor suppressor 1b variant [Oncorhynchus mykiss]	NP_001117767	4.70333e-117	100	355.91	206	206
contig_2457	microtubule-associated serine threonine-protein kinase 2-like	1085	gi|432855644|ref|XP_004068287.1|PREDICTED: microtubule-associated serine/threonine-protein kinase 2-like [Oryzias latipes]	XP_004068287	0	94	707.212	361	342
contig_2460	transcription factor eb-like	1035	gi|380692347|ref|NP_001244121.1|transcription factor EB [Danio rerio] >gi|347602093|gb|AEP16353.1| transcription factor EB isoform 1 [Danio rerio]	NP_001244121	5.8585e-104	77	325.479	326	253
contig_2461	a chain crystal structure of ca2+cam- iq domain complex	1300	gi|47222683|emb|CAG00117.1|unnamed protein product [Tetraodon nigroviridis] >gi|355703689|gb|EHH30180.1| hypothetical protein EGK_10795, partial [Macaca mulatta] >gi|355755964|gb|EHH59711.1| hypothetical protein EGM_09896, partial [Macaca fascicularis]	CAG00117	1.07494e-75	100	243.817	120	120
contig_2462	transposable element tcb1 transposase	1065	gi|223649266|gb|ACN11391.1|Transposable element Tcb1 transposase [Salmo salar]	ACN11391	1.34483e-15	81	80.4925	53	43
contig_2463	protein bicaudal c homolog 1	1004	gi|432904514|ref|XP_004077369.1|PREDICTED: protein bicaudal C homolog 1-B-like [Oryzias latipes]	XP_004077369	5.65144e-84	92	283.493	183	170
contig_2464	tropomyosin alpha-4 chain isoform 8	1259	gi|209155894|gb|ACI34179.1|Tropomyosin-1 alpha chain [Salmo salar]	ACI34179	2.84885e-112	100	342.428	196	196
contig_2468	methylmalonyl- mitochondrial	2986	gi|154707842|ref|NP_001092696.1|methylmalonyl-CoA mutase, mitochondrial [Danio rerio] >gi|146218428|gb|AAI39861.1| Mut protein [Danio rerio]	NP_001092696	0	95	1441.02	761	725
contig_2469	protein lsm12 homolog a-like	1838	gi|213515220|ref|NP_001133146.1|protein LSM12 homolog A [Salmo salar] >gi|197632145|gb|ACH70796.1| lsm12 [Salmo salar] >gi|221220436|gb|ACM08879.1| LSM12 homolog A [Salmo salar]	NP_001133146	1.56478e-88	99	283.878	137	136
contig_2472	cyclin l1	576	gi|185132210|ref|NP_001117981.1|cyclin L1 [Oncorhynchus mykiss] >gi|51949891|gb|AAU14868.1| cyclin L1 [Oncorhynchus mykiss]	NP_001117981	4.37248e-87	99	275.789	134	133
contig_2473	protein fam111a	1984	gi|348536228|ref|XP_003455599.1|PREDICTED: hypothetical protein LOC100694815 [Oreochromis niloticus]	XP_003455599	2.31069e-36	54	155.606	286	155
contig_2474	midnolin	741	gi|410921298|ref|XP_003974120.1|PREDICTED: uncharacterized protein LOC101067279 [Takifugu rubripes]	XP_003974120	7.47218e-96	97	302.753	176	171
contig_2475	otu domain-containing protein 5	2266	gi|291219880|ref|NP_001167387.1|OTU domain-containing protein 5 [Salmo salar] >gi|223649248|gb|ACN11382.1| OTU domain-containing protein 5 [Salmo salar]	NP_001167387	0	99	890.567	543	542
contig_2476	ring finger protein unkempt-like	1066	gi|348509145|ref|XP_003442112.1|PREDICTED: RING finger protein unkempt-like [Oreochromis niloticus]	XP_003442112	8.29566e-102	93	327.405	213	199
contig_2478	cytoskeleton-associated protein 5	1049	gi|224587129|gb|ACN58609.1|Cytoskeleton-associated protein 5 [Salmo salar]	ACN58609	3.88365e-91	99	298.516	167	166
contig_2479	cytoskeleton-associated protein 5	1561	gi|224587129|gb|ACN58609.1|Cytoskeleton-associated protein 5 [Salmo salar]	ACN58609	0	99	885.174	502	497
contig_2480	g patch domain-containing protein 3-like	1645	gi|348529311|ref|XP_003452157.1|PREDICTED: G patch domain-containing protein 3-like [Oreochromis niloticus]	XP_003452157	0	78	701.434	520	406
contig_2482	tumor necrosis factor receptor superfamily member 19-like	1357	gi|225707736|gb|ACO09714.1|Tumor necrosis factor receptor superfamily member 19 precursor [Osmerus mordax]	ACO09714	2.39756e-132	78	398.667	321	251
contig_2483	interferon-induced protein 44-like protein	784	gi|116004555|ref|NP_001070637.1|uncharacterized protein LOC565601 [Danio rerio] >gi|115313583|gb|AAI24415.1| Zgc:153654 [Danio rerio]	NP_001070637	1.54481e-08	56	62.7734	99	56
contig_2484	fibrosin-1-like protein	625	gi|449477275|ref|XP_002195084.2|PREDICTED: fibrosin-1-like protein [Taeniopygia guttata]	XP_002195084	4.89837e-10	52	67.3958	167	88
contig_2485	nodal modulator 1	3763	gi|410918127|ref|XP_003972537.1|PREDICTED: LOW QUALITY PROTEIN: nodal modulator 1 [Takifugu rubripes]	XP_003972537	0	91	2005.33	1210	1108
contig_2486	receptor-type tyrosine-protein phosphatase v-like	729	gi|348502691|ref|XP_003438901.1|PREDICTED: receptor-type tyrosine-protein phosphatase V-like [Oreochromis niloticus]	XP_003438901	6.45856e-19	90	82.0333	44	40
contig_2487	carbonyl reductase	611	gi|209738268|gb|ACI70003.1|Carbonyl reductase 1 [Salmo salar]	ACI70003	3.66788e-36	98	137.887	64	63
contig_2488	rho-related btb domain-containing protein 2-like	848	gi|410923627|ref|XP_003975283.1|PREDICTED: rho-related BTB domain-containing protein 2-like [Takifugu rubripes]	XP_003975283	3.77598e-162	97	479.945	281	274
contig_2489	phd finger protein 10	3640	gi|347800656|ref|NP_956949.3|PHD finger protein 10 [Danio rerio]	NP_956949	3.69812e-149	86	469.544	363	313
contig_2491	ankyrin repeat and kh domain-containing protein 1	509	gi|315113893|ref|NP_001186697.1|ankyrin repeat and KH domain-containing protein 1 [Danio rerio]	NP_001186697	1.72007e-40	74	156.377	161	120
contig_2492	cytochrome b- beta polypeptide	1038	gi|224177473|ref|NP_001138891.1|cytochrome b-245, beta polypeptide [Salmo salar] >gi|220172377|gb|ACL79891.1| NADPH oxidase flavocytochrome b subunit [Salmo salar] >gi|223647922|gb|ACN10719.1| NADPH oxidase 1 [Salmo salar]	NP_001138891	0	100	724.931	343	343
contig_2493	zinc finger protein 395-like	3362	gi|121582452|ref|NP_001073523.1|zinc finger protein 395a [Danio rerio] >gi|118763907|gb|AAI28853.1| Zgc:158367 [Danio rerio]	NP_001073523	5.93884e-101	65	337.035	402	262
contig_2494	kinase d-interacting substrate of 220 kda-like	1451	gi|348518331|ref|XP_003446685.1|PREDICTED: kinase D-interacting substrate of 220 kDa-like [Oreochromis niloticus]	XP_003446685	0	98	960.674	483	478
contig_2495	kinase d-interacting substrate of 220 kda-like	893	gi|348518331|ref|XP_003446685.1|PREDICTED: kinase D-interacting substrate of 220 kDa-like [Oreochromis niloticus]	XP_003446685	0	97	582.793	297	290
contig_2496	follistatin-related protein 1 precursor	1796	gi|224613268|gb|ACN60213.1|Follistatin-related protein 1 precursor [Salmo salar]	ACN60213	9.41426e-38	94	148.288	78	74
contig_2497	integrin alpha-8	1657	gi|190337317|gb|AAI63305.1|Integrin, alpha 2b (platelet glycoprotein IIb of IIb/IIIa complex, antigen CD41B) [Danio rerio]	AAI63305	0	79	711.449	544	434
contig_2498	sjchgc04011 protein	657	gi|76153153|gb|AAX24812.2|SJCHGC04011 protein [Schistosoma japonicum]	AAX24812	2.76618e-08	81	58.5362	37	30
contig_2499	e3 ubiquitin-protein ligase trim21-like	572	gi|410902083|ref|XP_003964524.1|PREDICTED: E3 ubiquitin-protein ligase TRIM68-like [Takifugu rubripes]	XP_003964524	2.86416e-53	67	185.652	189	127
contig_2500	lamina-associated polypeptide 2 isoform beta	1138	gi|213512985|ref|NP_001135259.1|Lamina-associated polypeptide 2 isoform beta [Salmo salar] >gi|209155494|gb|ACI33979.1| Lamina-associated polypeptide 2 isoform beta [Salmo salar]	NP_001135259	6.006e-62	94	213.386	123	116
contig_2501	unnamed protein product	1518	gi|47223934|emb|CAG06111.1|unnamed protein product [Tetraodon nigroviridis]	CAG06111	1.07347e-46	51	184.111	537	279
contig_2502	platelet-derived growth factor receptor beta-like	2117	gi|432879694|ref|XP_004073516.1|PREDICTED: platelet-derived growth factor receptor beta-like [Oryzias latipes]	XP_004073516	9.82489e-09	57	68.1662	139	80
contig_2503	ccr4-not transcription complex subunit 1-like isoform 2	1212	gi|74150676|dbj|BAE25479.1|unnamed protein product [Mus musculus]	BAE25479	0	97	802.742	404	395
contig_2505	multifunctional protein ade2	3084	gi|348504854|ref|XP_003439976.1|PREDICTED: multifunctional protein ADE2-like [Oreochromis niloticus]	XP_003439976	0	96	816.994	425	409
contig_2506	tyrosine-protein phosphatase non-receptor type 12	3671	gi|291190126|ref|NP_001167187.1|Tyrosine-protein phosphatase non-receptor type 12 [Salmo salar] >gi|223648532|gb|ACN11024.1| Tyrosine-protein phosphatase non-receptor type 12 [Salmo salar]	NP_001167187	0	79	1202.58	967	770
contig_2507	zgc:153923 protein	2713	gi|116517260|ref|NP_001070850.1|uncharacterized protein LOC565195 [Danio rerio] >gi|115528168|gb|AAI24775.1| Zgc:153923 [Danio rerio] >gi|182890074|gb|AAI65242.1| Zgc:153923 protein [Danio rerio]	NP_001070850	0	80	922.154	690	555
contig_2508	peroxisomal proliferator-activated receptor a-interacting complex 285 kda	4125	gi|410926669|ref|XP_003976800.1|PREDICTED: peroxisomal proliferator-activated receptor A-interacting complex 285 kDa protein-like [Takifugu rubripes]	XP_003976800	0	66	1209.13	1386	922
contig_2509	forkhead box protein o4	4537	gi|410913547|ref|XP_003970250.1|PREDICTED: forkhead box protein O4-like [Takifugu rubripes]	XP_003970250	0	75	641.343	635	482
contig_2510	tcp1 protein	1946	gi|223648282|gb|ACN10899.1|T-complex protein 1 subunit alpha [Salmo salar]	ACN10899	0	100	1140.56	558	558
contig_2511	ubiquitin carboxyl-terminal hydrolase 19-like	2917	gi|432865793|ref|XP_004070616.1|PREDICTED: ubiquitin carboxyl-terminal hydrolase 19-like [Oryzias latipes]	XP_004070616	0	86	786.563	520	449
contig_2512	eukaryotic translation initiation factor 3 subunit b	1005	gi|410917808|ref|XP_003972378.1|PREDICTED: eukaryotic translation initiation factor 3 subunit B-like [Takifugu rubripes]	XP_003972378	0	98	672.544	327	322
contig_2513	a-kinase anchor protein mitochondrial-like	725	gi|326668199|ref|XP_695298.5|PREDICTED: a-kinase anchor protein 10, mitochondrial [Danio rerio]	XP_695298	1.14152e-79	87	262.307	166	145
contig_2515	e3 ubiquitin-protein ligase herc2	942	gi|348527836|ref|XP_003451425.1|PREDICTED: E3 ubiquitin-protein ligase HERC2 [Oreochromis niloticus]	XP_003451425	1.84811e-146	93	468.774	313	292
contig_2516	low quality protein: myosin-11	1406	gi|47205442|emb|CAG05719.1|unnamed protein product [Tetraodon nigroviridis]	CAG05719	0	95	632.484	468	445
contig_2519	wd repeat-containing protein 44-like	534	gi|410915658|ref|XP_003971304.1|PREDICTED: WD repeat-containing protein 44-like [Takifugu rubripes]	XP_003971304	7.24711e-123	99	378.252	177	176
contig_2520	wd repeat-containing protein 44-like	1572	gi|348518630|ref|XP_003446834.1|PREDICTED: WD repeat-containing protein 44-like [Oreochromis niloticus]	XP_003446834	0	94	650.588	335	318
contig_2521	lactate dehydrogenase b	1408	gi|223648586|gb|ACN11051.1|L-lactate dehydrogenase B chain [Salmo salar]	ACN11051	0	100	657.136	334	334
contig_2522	gtpase imap family member 7	1282	gi|225705852|gb|ACO08772.1|GTPase, IMAP family member 7 [Oncorhynchus mykiss]	ACO08772	6.88561e-146	100	431.024	201	201
contig_2523	glycerophosphocholine phosphodiesterase gpcpd1	2677	gi|348506327|ref|XP_003440711.1|PREDICTED: putative glycerophosphocholine phosphodiesterase GPCPD1 [Oreochromis niloticus]	XP_003440711	0	86	572.007	361	313
contig_2526	prolyl endopeptidase	1679	gi|348541613|ref|XP_003458281.1|PREDICTED: prolyl endopeptidase-like [Oreochromis niloticus]	XP_003458281	0	95	1062.75	556	532
contig_2528	ras guanyl-releasing protein 1-like	1052	gi|348520664|ref|XP_003447847.1|PREDICTED: RAS guanyl-releasing protein 1-like [Oreochromis niloticus]	XP_003447847	6.17473e-24	84	112.464	77	65
contig_2529	dna-directed rna polymerase ii subunit rpb1	2429	gi|68370162|ref|XP_682682.1|PREDICTED: DNA-directed RNA polymerase II subunit RPB1 isoform 1 [Danio rerio]	XP_682682	0	98	1588.55	809	794
contig_2532	tc1-like transporase	524	gi|12666718|emb|CAC28060.1|putative transposase [Pleuronectes platessa]	CAC28060	1.21663e-07	73	52.373	45	33
contig_2534	anthrax toxin receptor 1-like	1497	gi|348507194|ref|XP_003441141.1|PREDICTED: anthrax toxin receptor 1-like [Oreochromis niloticus]	XP_003441141	0	93	613.224	359	337
contig_2536	transport protein sec61 subunit alpha	2859	gi|185135375|ref|NP_001117774.1|protein transport protein Sec61 subunit alpha isoform B [Oncorhynchus mykiss] >gi|48428674|sp|Q98SN8.3|S61A2_ONCMY RecName: Full=Protein transport protein Sec61 subunit alpha isoform B >gi|13517987|gb|AAK29082.1|AF346601_1 Sec61 alpha form B [Oncorhynchus mykiss]	NP_001117774	0	100	970.689	476	476
contig_2538	oxysterol-binding protein 2-like	1275	gi|47223685|emb|CAF99294.1|unnamed protein product [Tetraodon nigroviridis]	CAF99294	3.23784e-91	93	301.212	182	171
contig_2539	ornithine decarboxylase 1	1091	gi|209151020|gb|ACI33056.1|Ornithine decarboxylase 1 [Salmo salar]	ACI33056	0	99	720.309	363	361
contig_2540	fibronectin isoform 2	6472	gi|61651682|ref|NP_001013279.1|fibronectin precursor [Danio rerio] >gi|47026625|gb|AAT08488.1| fibronectin 3 [Danio rerio]	NP_001013279	0	80	2824.27	2112	1701
contig_2542	lysosomal protein ncu-g1-like	804	gi|291190768|ref|NP_001167308.1|lysosomal protein NCU-G1 precursor [Salmo salar] >gi|257096590|sp|C0HBB2.1|NCUG1_SALSA RecName: Full=Lysosomal protein NCU-G1; Flags: Precursor >gi|223649146|gb|ACN11331.1| C1orf85 homolog precursor [Salmo salar]	NP_001167308	0	98	516.538	260	256
contig_2543	lysosomal protein ncu-g1-like	1915	gi|291190768|ref|NP_001167308.1|lysosomal protein NCU-G1 precursor [Salmo salar] >gi|257096590|sp|C0HBB2.1|NCUG1_SALSA RecName: Full=Lysosomal protein NCU-G1; Flags: Precursor >gi|223649146|gb|ACN11331.1| C1orf85 homolog precursor [Salmo salar]	NP_001167308	1.97784e-93	98	305.449	153	151
contig_2544	low quality protein: myoferlin-like	2516	gi|348529084|ref|XP_003452044.1|PREDICTED: myoferlin-like [Oreochromis niloticus]	XP_003452044	0	89	1346.64	832	745
contig_2546	protein slowmo homolog 2-like	933	gi|225715444|gb|ACO13568.1|slowmo homolog 2 [Esox lucius]	ACO13568	8.87699e-116	99	343.584	170	169
contig_2547	af137216_1mixed lineage leukemia-like protein	2198	gi|432909101|ref|XP_004078112.1|PREDICTED: uncharacterized protein LOC101174945 [Oryzias latipes]	XP_004078112	1.19955e-76	64	281.952	345	224
contig_2553	sterile alpha motif domain-containing protein 9-like	4133	gi|483521700|gb|EOB06676.1|Sterile alpha motif domain-containing protein 9-like, partial [Anas platyrhynchos]	EOB06676	1.39277e-175	61	575.474	747	460
contig_2554	h(+) cl(-) exchange transporter 7-like	1321	gi|410902107|ref|XP_003964536.1|PREDICTED: H(+)/Cl(-) exchange transporter 7-like [Takifugu rubripes]	XP_003964536	0	94	753.821	409	386
contig_2556	protein cdv3 homolog	2006	gi|47221193|emb|CAG05514.1|unnamed protein product [Tetraodon nigroviridis]	CAG05514	6.15254e-45	81	169.474	198	162
contig_2557	rna-binding protein 5	1962	gi|224587195|gb|ACN58619.1|RNA-binding protein 5 [Salmo salar]	ACN58619	0	96	978.393	655	630
contig_2558	rna-binding protein 5-b-like isoform 2	911	gi|432857361|ref|XP_004068658.1|PREDICTED: RNA-binding protein 5-B-like isoform 2 [Oryzias latipes]	XP_004068658	0.000693144	65	50.0618	40	26
contig_2559	ccr4-not transcription complex subunit 1	2609	gi|348541283|ref|XP_003458116.1|PREDICTED: CCR4-NOT transcription complex subunit 1-like isoform 2 [Oreochromis niloticus]	XP_003458116	0	99	1694.48	842	839
contig_2560	rho-associated protein kinase 2-like	2672	gi|348516056|ref|XP_003445555.1|PREDICTED: rho-associated protein kinase 2-like [Oreochromis niloticus]	XP_003445555	0	94	1036.94	659	626
contig_2561	cellular nucleic acid-binding protein	1407	gi|189524881|ref|XP_001922882.1|PREDICTED: cellular nucleic acid-binding protein isoform 1 [Danio rerio] >gi|189524883|ref|XP_001922883.1| PREDICTED: cellular nucleic acid-binding protein isoform 2 [Danio rerio] >gi|326671493|ref|XP_003199446.1| PREDICTED: cellular nucleic acid-binding protein [Danio rerio] >gi|326671495|ref|XP_003199447.1| PREDICTED: cellular nucleic acid-binding protein [Danio …	XP_001922882	3.6835e-60	100	204.912	105	105
contig_2563	nuclear pore complex protein nup214-like	2328	gi|432887582|ref|XP_004074925.1|PREDICTED: nuclear pore complex protein Nup214-like [Oryzias latipes]	XP_004074925	2.51429e-07	74	63.929	141	105
contig_2566	transport protein sec61 subunit alpha	1478	gi|291190898|ref|NP_001167418.1|transport protein Sec61 subunit alpha [Salmo salar] >gi|223648708|gb|ACN11112.1| transport protein Sec61 subunit alpha [Salmo salar]	NP_001167418	3.63866e-178	100	520.39	253	253
contig_2568	sjchgc04011 protein	4282	gi|76153153|gb|AAX24812.2|SJCHGC04011 protein [Schistosoma japonicum]	AAX24812	0.000570014	76	50.447	34	26
contig_2569	sorting nexin-7-like	1124	gi|50345112|ref|NP_001002229.1|sorting nexin-7 [Danio rerio] >gi|49258174|gb|AAH74057.1| Zgc:92458 [Danio rerio]	NP_001002229	8.85552e-165	89	479.174	337	301
contig_2572	c-jun-amino-terminal kinase-interacting protein 4-like	1427	gi|348501990|ref|XP_003438552.1|PREDICTED: c-Jun-amino-terminal kinase-interacting protein 4-like [Oreochromis niloticus]	XP_003438552	1.48412e-100	81	338.191	291	236
contig_2573	c-jun-amino-terminal kinase-interacting protein 4-like	714	gi|348501990|ref|XP_003438552.1|PREDICTED: c-Jun-amino-terminal kinase-interacting protein 4-like [Oreochromis niloticus]	XP_003438552	3.03263e-33	70	137.887	160	112
contig_2577	protein mrvi1-like	1265	gi|348509777|ref|XP_003442423.1|PREDICTED: hypothetical protein LOC100693951 [Oreochromis niloticus]	XP_003442423	3.58163e-19	65	98.9821	160	105
contig_2578	protein phosphatase regulatory subunit 2	999	gi|348535826|ref|XP_003455399.1|PREDICTED: protein phosphatase inhibitor 2-like [Oreochromis niloticus]	XP_003455399	2.15645e-69	80	226.098	204	165
contig_2580	sjchgc07762 protein	2232	gi|76153622|gb|AAX25238.2|SJCHGC07762 protein [Schistosoma japonicum]	AAX25238	3.29524e-10	66	68.9366	66	44
contig_2581	probable aminopeptidase npepl1	893	gi|213513654|ref|NP_001133677.1|Probable aminopeptidase NPEPL1 [Salmo salar] >gi|209154906|gb|ACI33685.1| Probable aminopeptidase NPEPL1 [Salmo salar]	NP_001133677	0	100	532.717	257	257
contig_2582	cytoplasmic polyadenylation element-binding protein 4-like isoform 1	504	gi|432895833|ref|XP_004076184.1|PREDICTED: cytoplasmic polyadenylation element-binding protein 4-like isoform 1 [Oryzias latipes]	XP_004076184	1.30696e-110	99	342.043	166	165
contig_2583	zinc fingers and homeoboxes protein 1	2074	gi|260182188|gb|ACX35615.1|zinc finger and homeobox protein 1 isoform [Salmo salar]	ACX35615	0	95	1268.83	685	657
contig_2584	protein phosphatase 1a	1105	gi|348531174|ref|XP_003453085.1|PREDICTED: protein phosphatase 1A-like [Oreochromis niloticus]	XP_003453085	0	95	678.707	358	342
contig_2585	protein phosphatase 1a	3105	gi|348531174|ref|XP_003453085.1|PREDICTED: protein phosphatase 1A-like [Oreochromis niloticus]	XP_003453085	0	95	686.026	371	353
contig_2588	chemokine-like receptor 1-like	1207	gi|348528529|ref|XP_003451769.1|PREDICTED: chemokine-like receptor 1-like [Oreochromis niloticus]	XP_003451769	1.51258e-109	82	337.035	249	206
contig_2589	ankyrin repeat and lem domain-containing protein 2	551	gi|348516358|ref|XP_003445706.1|PREDICTED: ankyrin repeat and LEM domain-containing protein 2 [Oreochromis niloticus]	XP_003445706	1.40538e-84	85	278.1	182	156
contig_2590	ankyrin repeat and lem domain-containing protein 2	551	gi|187608335|ref|NP_001119867.1|ankyrin repeat and LEM domain-containing protein 2 [Danio rerio] >gi|190339906|gb|AAI63479.1| Ankle2 protein [Danio rerio]	NP_001119867	1.22365e-94	88	305.834	182	161
contig_2591	rho gtpase-activating protein 23	2661	gi|326666129|ref|XP_003198196.1|PREDICTED: rho GTPase-activating protein 23-like [Danio rerio]	XP_003198196	0	83	690.649	476	397
contig_2592	intraflagellar transport protein 172 homolog	3384	gi|50539690|ref|NP_001002312.1|intraflagellar transport protein 172 homolog [Danio rerio] >gi|47834968|gb|AAT39119.1| IFT172 [Danio rerio] >gi|190340273|gb|AAI63767.1| Intraflagellar transport 172 [Danio rerio]	NP_001002312	0	92	1571.99	916	843
contig_2593	e3 ubiquitin-protein ligase huwe1	1399	gi|348521532|ref|XP_003448280.1|PREDICTED: E3 ubiquitin-protein ligase HUWE1 [Oreochromis niloticus]	XP_003448280	0	95	599.742	466	446
contig_2594	e3 ubiquitin-protein ligase huwe1-like	3661	gi|348521532|ref|XP_003448280.1|PREDICTED: E3 ubiquitin-protein ligase HUWE1 [Oreochromis niloticus]	XP_003448280	0	91	1662.51	1222	1117
contig_2595	mitochondrial carrier homolog 1-like	1472	gi|348533650|ref|XP_003454318.1|PREDICTED: mitochondrial carrier homolog 1-like [Oreochromis niloticus]	XP_003454318	2.49892e-41	91	160.229	90	82
contig_2596	laminin subunit alpha-5	4652	gi|297578324|gb|ADI46647.1|laminin alpha 5 [Danio rerio]	ADI46647	0	87	2313.11	1437	1264
contig_2597	cyclin-d1-binding protein 1 homolog	2234	gi|348521820|ref|XP_003448424.1|PREDICTED: cyclin-D1-binding protein 1 homolog [Oreochromis niloticus]	XP_003448424	1.6737e-156	83	469.159	341	286
contig_2598	guanine nucleotide-binding protein g g g subunit beta-1-like	2645	gi|209155830|gb|ACI34147.1|Guanine nucleotide-binding protein GI/GS/GT subunit beta-1 [Salmo salar]	ACI34147	0	100	701.434	340	340
contig_2599	tapasin precursor	2481	gi|185134107|ref|NP_001118025.1|tapasin long form precursor [Oncorhynchus mykiss] >gi|72004110|gb|AAZ66039.1| tapasin long form [Oncorhynchus mykiss] >gi|72004112|gb|AAZ66040.1| tapasin short form [Oncorhynchus mykiss]	NP_001118025	0	99	836.254	442	441
contig_2600	tox high mobility group box family member 2	1902	gi|348514632|ref|XP_003444844.1|PREDICTED: thymocyte selection-associated high mobility group box protein TOX-like [Oreochromis niloticus]	XP_003444844	7.25251e-170	88	503.442	408	363
contig_2601	g-protein coupled receptor 182	2046	gi|213514448|ref|NP_001134022.1|G-protein coupled receptor 182 [Salmo salar] >gi|209156192|gb|ACI34328.1| G-protein coupled receptor 182 [Salmo salar]	NP_001134022	0	98	632.484	363	358
contig_2604	nuclear factor erythroid 2-related factor 2	1709	gi|223647924|gb|ACN10720.1|Nuclear factor erythroid 2-related factor 2 [Salmo salar]	ACN10720	0	98	645.966	373	368
contig_2608	non-syndromic hearing impairment protein 5-like	1070	gi|348533991|ref|XP_003454487.1|PREDICTED: non-syndromic hearing impairment protein 5-like [Oreochromis niloticus]	XP_003454487	5.18958e-62	56	215.312	331	188
contig_2609	serine threonine-protein phosphatase 2a regulatory subunit b subunit alpha-like	1150	gi|410897925|ref|XP_003962449.1|PREDICTED: serine/threonine-protein phosphatase 2A regulatory subunit B'' subunit alpha-like [Takifugu rubripes]	XP_003962449	0	95	708.753	374	356
contig_2611	vacuolar proton pump subunit d	780	gi|197632023|gb|ACH70735.1|ATPase H+ transporting V1 subunit D [Salmo salar] >gi|209734942|gb|ACI68340.1| Vacuolar proton pump subunit D [Salmo salar] >gi|221220920|gb|ACM09121.1| Vacuolar proton pump subunit D [Salmo salar]	ACH70735	2.45561e-110	100	329.717	199	199
contig_2612	hexosaminidase d-like	2947	gi|363739590|ref|XP_001234313.2|PREDICTED: hexosaminidase D-like [Gallus gallus]	XP_001234313	0	73	548.51	471	347
contig_2614	molybdenum cofactor sulfurase	848	gi|348507475|ref|XP_003441281.1|PREDICTED: molybdenum cofactor sulfurase-like [Oreochromis niloticus]	XP_003441281	2.22387e-119	78	372.859	283	223
contig_2615	molybdenum cofactor sulfurase-like	1062	gi|348507475|ref|XP_003441281.1|PREDICTED: molybdenum cofactor sulfurase-like [Oreochromis niloticus]	XP_003441281	8.9597e-171	81	508.449	354	289
contig_2616	atp synthase lipid-binding mitochondrial precursor	1056	gi|213512117|ref|NP_001133183.1|ATP synthase, H+ transporting, mitochondrial F0 complex, subunit c-3 [Salmo salar] >gi|197632367|gb|ACH70907.1| ATP synthase, H+ transporting, mitochondrial F0 complex, subunit c-3 [Salmo salar] >gi|209730842|gb|ACI66290.1| ATP synthase lipid-binding protein, mitochondrial precursor [Salmo salar] >gi|223646610|gb|ACN10063.1| ATP synthase lipid-binding protein, mito…	NP_001133183	4.07052e-73	100	234.187	139	139
contig_2618	poliovirus receptor-related protein 3-like	1156	gi|125820899|ref|XP_001342941.1|PREDICTED: hypothetical protein LOC100003350 [Danio rerio]	XP_001342941	1.61052e-35	54	140.198	259	140
contig_2622	ump-cmp kinase mitochondrial-like	1823	gi|145320997|gb|ABP63530.1|thymidylate kinase [Salmo salar]	ABP63530	1.79932e-135	98	413.305	223	220
contig_2623	zinc finger protein 576	1876	gi|213514972|ref|NP_001133487.1|Zinc finger protein 576 [Salmo salar] >gi|209154202|gb|ACI33333.1| Zinc finger protein 576 [Salmo salar]	NP_001133487	2.31452e-39	90	158.688	97	88
contig_2624	zinc finger protein 576	1225	gi|213514972|ref|NP_001133487.1|Zinc finger protein 576 [Salmo salar] >gi|209154202|gb|ACI33333.1| Zinc finger protein 576 [Salmo salar]	NP_001133487	1.38513e-31	100	133.265	65	65
contig_2625	ubiquitin carboxyl-terminal hydrolase 13	2739	gi|348504920|ref|XP_003440009.1|PREDICTED: ubiquitin carboxyl-terminal hydrolase 13 [Oreochromis niloticus]	XP_003440009	0	91	1560.43	865	795
contig_2626	sec14-like protein 1-like	1977	gi|348533099|ref|XP_003454043.1|PREDICTED: SEC14-like protein 1-like [Oreochromis niloticus]	XP_003454043	4.08517e-79	84	276.559	184	156
contig_2627	lymphocyte antigen 108 isoform s	1172	gi|348544386|ref|XP_003459662.1|PREDICTED: hypothetical protein LOC100700702 [Oreochromis niloticus]	XP_003459662	1.25759e-34	62	139.813	177	111
contig_2629	histone-lysine n-methyltransferase mll4-like	514	gi|432909101|ref|XP_004078112.1|PREDICTED: uncharacterized protein LOC101174945 [Oryzias latipes]	XP_004078112	1.88791e-52	87	191.43	116	101
contig_2630	histone-lysine n-methyltransferase mll4-like	578	gi|432909101|ref|XP_004078112.1|PREDICTED: uncharacterized protein LOC101174945 [Oryzias latipes]	XP_004078112	1.24033e-54	86	198.749	123	106
contig_2632	calcium-binding and coiled-coil domain-containing protein 1-like	995	gi|348521580|ref|XP_003448304.1|PREDICTED: calcium-binding and coiled-coil domain-containing protein 1-like [Oreochromis niloticus]	XP_003448304	2.16965e-83	84	276.174	331	280
contig_2634	cas scaffolding protein family member 4-like	502	gi|432858984|ref|XP_004069036.1|PREDICTED: cas scaffolding protein family member 4-like [Oryzias latipes]	XP_004069036	2.46002e-49	70	178.333	170	120
contig_2636	protein fam208a-like	4037	gi|432866350|ref|XP_004070808.1|PREDICTED: protein FAM208A-like [Oryzias latipes]	XP_004070808	0	69	959.133	988	683
contig_2639	zinc finger protein 888-like	2947	gi|348507677|ref|XP_003441382.1|PREDICTED: zinc finger protein 888-like [Oreochromis niloticus]	XP_003441382	3.54741e-46	98	176.792	97	96
contig_2643	5-amp-activated protein kinase subunit beta-1	1316	gi|225704768|gb|ACO08230.1|5-AMP-activated protein kinase subunit beta-1 [Oncorhynchus mykiss]	ACO08230	0	100	541.576	273	273
contig_2644	mitochondrial precursor	587	gi|209733166|gb|ACI67452.1|F13E9.13, mitochondrial precursor [Salmo salar]	ACI67452	3.0066e-74	96	167.162	87	84
contig_2645	cellular nucleic acid-binding protein	1949	gi|221222214|gb|ACM09768.1|Cellular nucleic acid-binding protein [Salmo salar]	ACM09768	6.38279e-14	100	79.337	39	39
contig_2646	cellular nucleic acid-binding protein	1681	gi|221222052|gb|ACM09687.1|Cellular nucleic acid-binding protein [Salmo salar]	ACM09687	2.7214e-14	100	79.7221	39	39
contig_2648	lipase maturation factor 2	1578	gi|348506166|ref|XP_003440631.1|PREDICTED: lipase maturation factor 2-like [Oreochromis niloticus]	XP_003440631	3.79036e-173	88	518.464	308	273
contig_2649	zinc finger protein 271	1500	gi|348524620|ref|XP_003449821.1|PREDICTED: zinc finger protein 184-like [Oreochromis niloticus]	XP_003449821	9.26821e-116	58	368.237	482	283
contig_2650	cell cycle checkpoint protein rad17	1569	gi|50540390|ref|NP_001002661.1|cell cycle checkpoint protein RAD17 [Danio rerio] >gi|49901334|gb|AAH76494.1| RAD17 homolog (S. pombe) [Danio rerio] >gi|182890084|gb|AAI63976.1| Rad17 protein [Danio rerio]	NP_001002661	1.46308e-170	75	509.22	457	343
contig_2653	tcdd-inducible poly	1001	gi|113682016|ref|NP_001038484.1|TCDD-inducible poly [ADP-ribose] polymerase [Danio rerio]	NP_001038484	8.69067e-119	73	367.851	311	229
contig_2654	phosphoribosyl pyrophosphate synthase-associated protein 1	807	gi|348533103|ref|XP_003454045.1|PREDICTED: phosphoribosyl pyrophosphate synthase-associated protein 1-like [Oreochromis niloticus]	XP_003454045	2.76921e-129	95	382.489	237	226
contig_2656	nucleolysin tiar	1168	gi|213514260|ref|NP_001133879.1|Nucleolysin TIAR [Salmo salar] >gi|209155676|gb|ACI34070.1| Nucleolysin TIAR [Salmo salar]	NP_001133879	3.25836e-169	99	491.115	243	241
contig_2658	cytosolic 5 -nucleotidase 3	1006	gi|213511310|ref|NP_001133151.1|cytosolic 5'-nucleotidase 3 [Salmo salar] >gi|197632161|gb|ACH70804.1| 5'-nucleotidase, cytosolic 3 [Salmo salar] >gi|223646754|gb|ACN10135.1| Cytosolic 5-nucleotidase III-like protein [Salmo salar] >gi|223672609|gb|ACN12486.1| Cytosolic 5-nucleotidase III-like protein [Salmo salar]	NP_001133151	1.71044e-51	98	182.57	93	92
contig_2659	krueppel-like factor 7-like	1493	gi|432930587|ref|XP_004081484.1|PREDICTED: Krueppel-like factor 7-like [Oryzias latipes]	XP_004081484	3.99802e-60	98	210.69	97	96
contig_2660	p2y purinoceptor 10-like	569	gi|47185986|emb|CAG14539.1|unnamed protein product [Tetraodon nigroviridis]	CAG14539	5.24859e-35	82	132.88	88	73
contig_2662	huntingtin-interacting protein 1-like	1102	gi|296192258|ref|XP_002743987.1|PREDICTED: huntingtin-interacting protein 1-like [Callithrix jacchus]	XP_002743987	1.77482e-05	58	55.8398	63	37
contig_2663	mitochondrial import receptor subunit tom34	544	gi|209735256|gb|ACI68497.1|Mitochondrial import receptor subunit TOM34 [Salmo salar]	ACI68497	4.77542e-62	94	204.912	125	118
[truncated: 24,451 more rows]

## Sheet: S2
Table S2. GO Terms
Sequence name	Hit-Desc	GO-Group	GO-ID	Term
contig_2	dna replication licensing factor mcm3	P	GO:0007049	cell cycle
[truncated: 117,314 more rows]

## Sheet: S3
Table S3. Transcripts associated with immune system pathways in KEGG analysis
[truncated: 558 more rows]

[truncated: 8 more sheets: S4, S5, S6, S7, S8, S9, S10, S11]
